# Supplementary material for: Putative degraders of low‐density polyethylene‐derived compounds are ubiquitous members of plastic‐associated bacterial communities in the marine environment
Source: Environ Microbiol. 2020 Sep 28;22(11):4779–93. doi: 10.1111/1462-2920.15232 (PMC7702132; doi:10.1111/1462-2920.15232)
Supplement: Supplementary file 2 — Table S1. Information on the sampling site. (.xlsx) [file EMI-22-4779-s002.xlsx]

## Sheet: Sheet1
Site	Station/Season	Longitude	Latitude	PO4 (µM)	NO3 (µM)	NO2 (µM)	Temperature (°C)	Salinity	Total plastics analysed	n° PEs	n° PPs	n° PET	n°Nylon	n° NI
Adriatic	Summer	13.6222	45.0904	0.04	0.07	0.02	23.84	37.85	17	7	10	0	0	0
Adriatic	Autumn	13.6222	45.0904	0.05544	1.09933	0.59983	16.41	37.82	17	10	6	1	0	0
Adriatic	Winter	13.6222	45.0904	0	0.43501	0.38247	9.81	38.47	6	6	0	0	0	0
Pacific	St.8	179	11.0001				27.828	34.435	5	2	0	0	1	2
Pacific	St.10	178.317	22				25.206	35.353	4	4	0	0	0	0
Pacific	St.12	177.333	33.9999				15.763	34.599	9	6	1	0	0	2
Pacific	St.13	177.333	40.0036				11.897	33.98	5	2	1	0	0	2
Atlantic	St.1	-10.3332	42.9993	0.024185	0.062	0.038	18.084	35.74	4	3	1	0	0	0
Atlantic	St.2	-11.1075	43.0409	0.0221696	0.027	0.007	18.618	35.79	2	2	0	0	0	0
Atlantic	St.3	-13.8971	42.9986	0.0403084	0.013	0.017	19.1061	35.8	1	1	0	0	0	0
Atlantic	St.4	-16.3297	42.7935	0.0292236	0.043	0.029	19.7772	35.81	1	1	0	0	0	0
Atlantic	St.5	-8.74503	43.4928	0.0181388	0.104	0.105	19.6531	35.81	5	4	0	0	0	1
