# Supplementary material for: Putative degraders of low‐density polyethylene‐derived compounds are ubiquitous members of plastic‐associated bacterial communities in the marine environment
Source: Environ Microbiol. 2020 Sep 28;22(11):4779–93. doi: 10.1111/1462-2920.15232 (PMC7702132; doi:10.1111/1462-2920.15232)
Supplement: Supplementary file 3 — Table S2. Information on the samples. (.xlsx) [file EMI-22-4779-s003.xlsx]

## Sheet: Sheet1
Sample	Site	Type	Season/Station	Size
PE_1	Adriatic	PE	Winter	(1) >9.5mm
PE_2	Adriatic	PE	Winter	(1) >9.5mm
PE_3	Adriatic	PE	Winter	(3) 1.4mm-4.75mm
PE_4	Adriatic	PE	Winter	(3) 1.4mm-4.75mm
PE_5	Adriatic	PE	Winter	(4) 300um-1.4mm
PE_6	Adriatic	PE	Winter	(1) >9.5mm
SW_W_1	Adriatic	SW	Winter	Seawater
SW_W_2	Adriatic	SW	Winter	Seawater
PE_10	Adriatic	PE	Summer	(2) 4.75mm-9.5mm
PE_11	Adriatic	PE	Summer	(2) 4.75mm-9.5mm
PE_12	Adriatic	PE	Summer	(3) 1.4mm-4.75mm
PE_13	Adriatic	PE	Summer	(3) 1.4mm-4.75mm
PE_7	Adriatic	PE	Summer	(1) >9.5mm
PE_8	Adriatic	PE	Summer	(1) >9.5mm
PE_9	Adriatic	PE	Summer	(2) 4.75mm-9.5mm
PP_1	Adriatic	PP	Summer	(1) >9.5mm
PP_10	Adriatic	PP	Summer	(3) 1.4mm-4.75mm
PP_2	Adriatic	PP	Summer	(1) >9.5mm
PP_3	Adriatic	PP	Summer	(1) >9.5mm
PP_4	Adriatic	PP	Summer	(1) >9.5mm
PP_5	Adriatic	PP	Summer	(1) >9.5mm
PP_6	Adriatic	PP	Summer	(2) 4.75mm-9.5mm
PP_7	Adriatic	PP	Summer	(2) 4.75mm-9.5mm
PP_8	Adriatic	PP	Summer	(2) 4.75mm-9.5mm
PP_9	Adriatic	PP	Summer	(3) 1.4mm-4.75mm
SW_S_1	Adriatic	SW	Summer	Seawater
SW_S_2	Adriatic	SW	Summer	Seawater
PE_14	Adriatic	PE	Autumn	(1) >9.5mm
PE_15	Adriatic	PE	Autumn	(1) >9.5mm
PE_16	Adriatic	PE	Autumn	(1) >9.5mm
PE_17	Adriatic	PE	Autumn	(1) >9.5mm
PE_18	Adriatic	PE	Autumn	(2) 4.75mm-9.5mm
PE_19	Adriatic	PE	Autumn	(2) 4.75mm-9.5mm
PE_20	Adriatic	PE	Autumn	(2) 4.75mm-9.5mm
PE_21	Adriatic	PE	Autumn	(3) 1.4mm-4.75mm
PE_22	Adriatic	PE	Autumn	(3) 1.4mm-4.75mm
PE_23	Adriatic	PE	Autumn	(4) 300um-1.4mm
PET	Adriatic	PET	Autumn	(4) 300um-1.4mm
PP_11	Adriatic	PP	Autumn	(1) >9.5mm
PP_12	Adriatic	PP	Autumn	(1) >9.5mm
PP_13	Adriatic	PP	Autumn	(2) 4.75mm-9.5mm
PP_14	Adriatic	PP	Autumn	(2) 4.75mm-9.5mm
PP_15	Adriatic	PP	Autumn	(3) 1.4mm-4.75mm
PP_16	Adriatic	PP	Autumn	(4) 300um-1.4mm
SW_A_1	Adriatic	SW	Autumn	Seawater
SW_A_2	Adriatic	SW	Autumn	Seawater
PE_1	Atlantic	PE	St.1	(3) 1.4mm-4.75mm
PE_2	Atlantic	PE	St.1	(3) 1.4mm-4.75mm
PE_3	Atlantic	PE	St.1	(3) 1.4mm-4.75mm
PP_1	Atlantic	PP	St.1	(4) 300um-1.4mm
SW_1	Atlantic	SW	St.1	Seawater
PE_4	Atlantic	PE	St.2	(4) 300um-1.4mm
PE_5	Atlantic	PE	St.2	(4) 300um-1.4mm
SW_2	Atlantic	SW	St.2	Seawater
PE_6	Atlantic	PE	St.3	(3) 1.4mm-4.75mm
SW_4	Atlantic	SW	St.3	Seawater
PE_9	Atlantic	PE	St.4	(3) 1.4mm-4.75mm
SW_5	Atlantic	SW	St.4	Seawater
NI_1	Atlantic	NI	St.5	(1) >9.5mm
PE_10	Atlantic	PE	St.5	(1) >9.5mm
PE_11	Atlantic	PE	St.5	(1) >9.5mm
PE_13	Atlantic	PE	St.5	(1) >9.5mm
PE_14	Atlantic	PE	St.5	(1) >9.5mm
SW_6	Atlantic	SW	St.5	Seawater
NI_1	Pacific	NI	St.8	(3) 1.4mm-4.75mm
NI_2	Pacific	NI	St.8	(4) 300um-1.4mm
Nylon_1	Pacific	Nylon	St.8	(3) 1.4mm-4.75mm
PE_1	Pacific	PE	St.8	(3) 1.4mm-4.75mm
PE_2	Pacific	PE	St.8	(4) 300um-1.4mm
SW_4	Pacific	SW	St.8	Seawater
PE_3	Pacific	PE	St.10	(2) 4.75mm-9.5mm
PE_4	Pacific	PE	St.10	(2) 4.75mm-9.5mm
PE_5	Pacific	PE	St.10	(4) 300um-1.4mm
PE_6	Pacific	PE	St.10	(4) 300um-1.4mm
SW_1	Pacific	SW	St.10	Seawater
NI_5	Pacific	NI	St.12	(4) 300um-1.4mm
NI_6	Pacific	NI	St.12	(3) 1.4mm-4.75mm
PE_7	Pacific	PE	St.12	(3) 1.4mm-4.75mm
PE_8	Pacific	PE	St.12	(3) 1.4mm-4.75mm
PE_12	Pacific	PE	St.12	(4) 300um-1.4mm
PE_9	Pacific	PE	St.12	(4) 300um-1.4mm
PE_10	Pacific	PE	St.12	(4) 300um-1.4mm
PE_11	Pacific	PE	St.12	(3) 1.4mm-4.75mm
PP_1	Pacific	PP	St.12	(3) 1.4mm-4.75mm
SW_2	Pacific	SW	St.12	Seawater
NI_8	Pacific	NI	St.13	(3) 1.4mm-4.75mm
NI_7	Pacific	NI	St.13	(4) 300um-1.4mm
PE_11	Pacific	PE	St.13	(3) 1.4mm-4.75mm
PE_12	Pacific	PE	St.13	(3) 1.4mm-4.75mm
PP_2	Pacific	PP	St.13	(3) 1.4mm-4.75mm
SW_3	Pacific	SW	St.13	Seawater
