# Supplementary material for: Putative degraders of low‐density polyethylene‐derived compounds are ubiquitous members of plastic‐associated bacterial communities in the marine environment
Source: Environ Microbiol. 2020 Sep 28;22(11):4779–93. doi: 10.1111/1462-2920.15232 (PMC7702132; doi:10.1111/1462-2920.15232)
Supplement: Supplementary file 4 — Table S5. Results of the PERMANOVA and pair‐wise PERMANOVAs comparing the prokaryotic community composition between different polymer types, sampling site, sampling station and season in the case of the North Adriatic samples. (.xlsx) [file EMI-22-4779-s004.xlsx]

## Sheet: PERMANOVA
	Df	SumsOfSqs	MeanSqs	F.Model	R2	Pr(>F)
type	5	5.876	1.1753	3.9225	0.16086	0.001***
site	2	3.345	1.67249	5.5819	0.09156	0.001***
seas_stat	9	4.497	0.49963	1.6675	0.12309	0.001***
type:site	5	1.913	0.38265	1.2771	0.05237	0.009**
type:seas_stat	13	3.823	0.29404	0.9813	0.10463	0.609
Residuals	57	17.079	0.29963		0.46749
Total	91	36.533			1

## Sheet: betadisper
	Df	SumsOfSqs	MeanSq	F	N. Perm	Pr(>F)	Location
type	5	0.82603	0.165205	20.145	999	0.001***	All
site	2	0.02422	0.0121122	1.6879	999	0.212
stations	11	0.33348	0.030316	2.1806	999	0.029*
stations	2	0.0049	0.0024516	0.3208	999	0.733	Northern Adriatic
type	3	0.43947	0.146489	21.534	999	0.001 ***
stations	4	0.042355	0.010589	0.5848	999	0.681	North Atantic
type	3	0.50864	0.169545	9.6436	999	0.002 **
stations	3	0.11878	0.039594	1.6725	999	0.21	Pacific
type	4	0.34233	0.085582	11.534	999	0.001 ***

## Sheet: Pairwise-PERMANOVA_site
pairs	F.Model	R2	p.value
Atlantic vs Adriatic	4.07275	0.0607214	0.001*
Atlantic vs Pacific	3.42489	0.0737726	0.001*
Adriatic vs Pacific	3.55401	0.0470393	0.001*

## Sheet: Pairwise-PERMANOVA_type
pairs	F.Model	R2	p.value
PE vs PP	0.974232	0.0145464	0.527
PE vs SW	6.41654	0.0951775	0.001*
PE vs PET	1.06107	0.0220775	0.327
PE vs Nylon	1.13896	0.0236598	0.063
PP vs SW	6.04991	0.154928	0.001*
PP vs PET	1.06564	0.0531075	0.297
PP vs Nylon	1.20502	0.0596395	0.097
SW vs PET	1.96796	0.123244	0.075
SW vs Nylon	1.45762	0.0942977	0.066

## Sheet: Pairwise-PERMANOVA_stat_seas
pairs	F.Model	R2	p.value
Atlantic St. 3 vs Atlantic St. 4	0.568824	0.221434	0.666667
Atlantic St. 3 vs Atlantic St. 1	0.910293	0.154018	0.624
Atlantic St. 3 vs Atlantic St. 5	1.32468	0.180852	0.106
Atlantic St. 3 vs Atlantic St. 2	0.741157	0.198109	0.6
Atlantic St. 3 vs Adriatic Autumn	1.40658	0.0657079	0.022*
Atlantic St. 3 vs Adriatic Winter	1.02719	0.113788	0.49
Atlantic St. 3 vs Adriatic Summer	1.30926	0.0644663	0.035*
Atlantic St. 3 vs Pacific St. 12	1.69587	0.144998	0.031*
Atlantic St. 3 vs Pacific St.8	1.37166	0.186072	0.161
Atlantic St. 3 vs Pacific St. 13	1.47321	0.197132	0.073
Atlantic St. 3 vs Pacific St.10	1.11451	0.182274	0.189
Atlantic St. 4 vs Atlantic St. 1	1.19702	0.193161	0.153
Atlantic St. 4 vs Atlantic St. 5	1.72971	0.223774	0.073
Atlantic St. 4 vs Atlantic St. 2	0.765604	0.203315	0.6
Atlantic St. 4 vs Adriatic Autumn	1.4185	0.0662278	0.023*
Atlantic St. 4 vs Adriatic Winter	1.01632	0.11272	0.497
Atlantic St. 4 vs Adriatic Summer	1.37858	0.0676485	0.039*
Atlantic St. 4 vs Pacific St. 12	1.66863	0.143001	0.032*
Atlantic St. 4 vs Pacific St.8	1.31289	0.17953	0.253
Atlantic St. 4 vs Pacific St. 13	1.42768	0.192211	0.071
Atlantic St. 4 vs Pacific St.10	1.05014	0.173572	0.398
Atlantic St. 1 vs Atlantic St. 5	1.49572	0.142508	0.032*
Atlantic St. 1 vs Atlantic St. 2	0.899352	0.130353	0.695
Atlantic St. 1 vs Adriatic Autumn	2.17843	0.0865198	0.001*
Atlantic St. 1 vs Adriatic Winter	1.54564	0.123202	0.002*
Atlantic St. 1 vs Adriatic Summer	2.00826	0.0836485	0.001*
Atlantic St. 1 vs Pacific St. 12	2.32193	0.151543	0.001*
Atlantic St. 1 vs Pacific St.8	2.0911	0.188538	0.005*
Atlantic St. 1 vs Pacific St. 13	1.84455	0.17009	0.005*
Atlantic St. 1 vs Pacific St.10	1.47697	0.155849	0.008*
Atlantic St. 5 vs Atlantic St. 2	1.56391	0.182616	0.087
Atlantic St. 5 vs Adriatic Autumn	3.04572	0.112614	0.001*
Atlantic St. 5 vs Adriatic Winter	2.18186	0.153849	0.004*
Atlantic St. 5 vs Adriatic Summer	2.82216	0.109292	0.001*
Atlantic St. 5 vs Pacific St. 12	3.56752	0.203075	0.002*
Atlantic St. 5 vs Pacific St.8	2.98765	0.230038	0.003*
Atlantic St. 5 vs Pacific St. 13	2.8663	0.222776	0.005*
Atlantic St. 5 vs Pacific St.10	2.41636	0.211657	0.003*
Atlantic St. 2 vs Adriatic Autumn	1.49316	0.0663828	0.014*
Atlantic St. 2 vs Adriatic Winter	1.06289	0.105625	0.347
Atlantic St. 2 vs Adriatic Summer	1.45134	0.0676572	0.034*
Atlantic St. 2 vs Pacific St. 12	1.61128	0.127765	0.017*
Atlantic St. 2 vs Pacific St.8	1.4339	0.170016	0.088
Atlantic St. 2 vs Pacific St. 13	1.31477	0.158125	0.155
Atlantic St. 2 vs Pacific St.10	1.13662	0.159266	0.122
Adriatic Autumn vs Adriatic Winter	1.18117	0.0434555	0.159
Adriatic Autumn vs Adriatic Summer	1.08882	0.0285864	0.259
Adriatic Autumn vs Pacific St. 12	2.62242	0.0856372	0.001*
Adriatic Autumn vs Pacific St.8	2.3356	0.088686	0.001*
Adriatic Autumn vs Pacific St. 13	2.25267	0.0858072	0.001*
Adriatic Autumn vs Pacific St.10	1.91634	0.076911	0.001*
Adriatic Winter vs Adriatic Summer	1.24614	0.0474788	0.109
Adriatic Winter vs Pacific St. 12	1.95079	0.108674	0.005*
Adriatic Winter vs Pacific St.8	1.69065	0.123489	0.006*
Adriatic Winter vs Pacific St. 13	1.6578	0.121381	0.025*
Adriatic Winter vs Pacific St.10	1.40227	0.113066	0.016*
Adriatic Summer vs Pacific St. 12	2.88083	0.0964108	0.001*
Adriatic Summer vs Pacific St.8	2.30218	0.0909875	0.001*
Adriatic Summer vs Pacific St. 13	2.42349	0.095325	0.001*
Adriatic Summer vs Pacific St.10	1.90164	0.0795611	0.001*
Pacific St. 12 vs Pacific St.8	2.63624	0.158463	0.002*
Pacific St. 12 vs Pacific St. 13	1.40688	0.0913151	0.038*
Pacific St. 12 vs Pacific St.10	1.81061	0.122251	0.018*
Pacific St.8 vs Pacific St. 13	2.39944	0.193512	0.004*
Pacific St.8 vs Pacific St.10	1.27321	0.123935	0.148
Pacific St. 13 vs Pacific St.10	1.68638	0.157807	0.008*

## Sheet: stat_seas_excluding_SW
pairs	F.Model	R2	p.value
Atlantic St. 3 vs Atlantic St. 1	0.884115	0.227623	0.8
Atlantic St. 3 vs Atlantic St. 5	1.71711	0.300346	0.166667
Atlantic St. 3 vs Atlantic St. 2	1.01938	0.504798	0.333333
Atlantic St. 3 vs Adriatic Autumn	1.30039	0.0710578	0.049*
Atlantic St. 3 vs Adriatic Summer	1.25585	0.072778	0.172
Atlantic St. 3 vs Adriatic Winter	1.08097	0.177763	0.298
Atlantic St. 3 vs Pacific St. 12	1.59757	0.166456	0.101
Atlantic St. 3 vs Pacific St.8	1.55333	0.279711	0.166667
Atlantic St. 3 vs Pacific St. 13	1.64658	0.291607	0.166667
Atlantic St. 3 vs Pacific St.10	1.16188	0.279172	0.2
Atlantic St. 4 vs Atlantic St. 1	1.38247	0.315455	0.2
Atlantic St. 4 vs Atlantic St. 5	2.66556	0.3999	0.166667
Atlantic St. 4 vs Atlantic St. 2	1.18823	0.543009	0.333333
Atlantic St. 4 vs Adriatic Autumn	1.42276	0.0772283	0.069
Atlantic St. 4 vs Adriatic Summer	1.45262	0.0832324	0.043*
Atlantic St. 4 vs Adriatic Winter	1.18112	0.191085	0.157
Atlantic St. 4 vs Pacific St. 12	1.71528	0.176555	0.126
Atlantic St. 4 vs Pacific St.8	1.59568	0.285162	0.166667
Atlantic St. 4 vs Pacific St. 13	1.73983	0.303115	0.166667
Atlantic St. 4 vs Pacific St.10	1.18567	0.283268	0.2
Atlantic St. 1 vs Atlantic St. 5	1.92257	0.215473	0.008*
Atlantic St. 1 vs Atlantic St. 2	0.977689	0.196414	0.6
Atlantic St. 1 vs Adriatic Autumn	2.24692	0.100999	0.001*
Atlantic St. 1 vs Adriatic Summer	2.1263	0.100647	0.001*
Atlantic St. 1 vs Adriatic Winter	1.56601	0.163705	0.006*
Atlantic St. 1 vs Pacific St. 12	2.45374	0.182383	0.003*
Atlantic St. 1 vs Pacific St.8	2.41024	0.25613	0.016*
Atlantic St. 1 vs Pacific St. 13	2.06083	0.227444	0.019*
Atlantic St. 1 vs Pacific St.10	1.54487	0.204758	0.026*
Atlantic St. 5 vs Atlantic St. 2	2.46924	0.330588	0.037*
Atlantic St. 5 vs Adriatic Autumn	3.51873	0.143512	0.001*
Atlantic St. 5 vs Adriatic Summer	3.3102	0.142007	0.001*
Atlantic St. 5 vs Adriatic Winter	2.67954	0.229422	0.002*
Atlantic St. 5 vs Pacific St. 12	4.36273	0.266626	0.004*
Atlantic St. 5 vs Pacific St.8	3.9356	0.329736	0.008*
Atlantic St. 5 vs Pacific St. 13	3.8754	0.326338	0.007*
Atlantic St. 5 vs Pacific St.10	3.0532	0.303704	0.011*
Atlantic St. 2 vs Adriatic Autumn	1.57256	0.080345	0.015*
Atlantic St. 2 vs Adriatic Summer	1.59275	0.0856649	0.01*
Atlantic St. 2 vs Adriatic Winter	1.21966	0.168936	0.04*
Atlantic St. 2 vs Pacific St. 12	1.70493	0.159266	0.015*
Atlantic St. 2 vs Pacific St.8	1.77822	0.262343	0.046*
Atlantic St. 2 vs Pacific St. 13	1.56786	0.238717	0.103
Atlantic St. 2 vs Pacific St.10	1.30023	0.245316	0.0666667
Adriatic Autumn vs Adriatic Summer	1.13504	0.0332514	0.199
Adriatic Autumn vs Adriatic Winter	1.11465	0.0482225	0.191
Adriatic Autumn vs Pacific St. 12	2.92089	0.104613	0.001*
Adriatic Autumn vs Pacific St.8	2.66168	0.112489	0.002*
Adriatic Autumn vs Pacific St. 13	2.56413	0.108815	0.002*
Adriatic Autumn vs Pacific St.10	2.08046	0.0942218	0.001*
Adriatic Summer vs Adriatic Winter	1.16523	0.0525702	0.125
Adriatic Summer vs Pacific St. 12	3.21164	0.118024	0.001*
Adriatic Summer vs Pacific St.8	2.63405	0.116375	0.001*
Adriatic Summer vs Pacific St. 13	2.78116	0.122082	0.001*
Adriatic Summer vs Pacific St.10	2.07445	0.0984344	0.001*
Adriatic Winter vs Pacific St. 12	1.98054	0.132207	0.001*
Adriatic Winter vs Pacific St.8	1.95619	0.178546	0.001*
Adriatic Winter vs Pacific St. 13	1.90668	0.174818	0.002*
Adriatic Winter vs Pacific St.10	1.52133	0.159782	0.004*
Pacific St. 12 vs Pacific St.8	3.08797	0.204664	0.002*
Pacific St. 12 vs Pacific St. 13	1.60592	0.118031	0.015*
Pacific St. 12 vs Pacific St.10	1.97362	0.152125	0.008*
Pacific St.8 vs Pacific St. 13	2.99908	0.272666	0.009*
Pacific St.8 vs Pacific St.10	1.67997	0.193545	0.052
Pacific St. 13 vs Pacific St.10	1.96829	0.219472	0.019*
