# Supplementary material for: Putative degraders of low‐density polyethylene‐derived compounds are ubiquitous members of plastic‐associated bacterial communities in the marine environment
Source: Environ Microbiol. 2020 Sep 28;22(11):4779–93. doi: 10.1111/1462-2920.15232 (PMC7702132; doi:10.1111/1462-2920.15232)
Supplement: Supplementary file 5 — Table S8. Relative abundance of families present with more than 1% relative abundance in at least one samples across the three sampling sites. (.xlsx) [file EMI-22-4779-s005.xlsx]

## Sheet: TableS8n
site	sample	season/stations	Actinomarinaceae	AEGEAN-169 marine group	Alcanivoracaceae	Alteromonadaceae	Arcobacteraceae	Arenicellaceae	Balneolaceae	Bdellovibrionaceae	Beijerinckiaceae	Blastocatellaceae	Caldilineaceae	Caulobacteraceae	Cellvibrionaceae	Chromatiaceae	Clade I	Clade II	Clade III	Clade IV	Clostridiaceae	Colwelliaceae	Comamonadaceae	Crocinitomicaceae	Cryomorphaceae	Cyanobiaceae	Cyclobacteriaceae	DEV007	Exiguobacteraceae	Flavobacteriaceae	Fokiniaceae	Gemmataceae	Granulosicoccaceae	Hahellaceae	Halieaceae	Halomonadaceae	Hyphomicrobiaceae	Hyphomonadaceae	Ilumatobacteraceae	Intrasporangiaceae	Kiloniellaceae	marine metagenome	Marinobacteraceae	metagenome	Methyloligellaceae	Methylophilaceae	Micavibrionaceae	Microbacteriaceae	Microcystaceae
Atlantic	PE_6	St.3	0.050	0.970	0.000	0.190	0.000	0.000	0.000	0.030	0.970	0.000	0.000	1220	0.000	0.000	0.070	0.040	0.000	0.010	0.000	0.000	0.000	0.110	0.000	6390	0.040	0.050	0.300	1830	0.000	0.000	0.000	0.000	0.000	0.020	0.420	5100	0.290	0.000	0.000	0.000	0.000	0.000	0.000	0.000	0.140	0.130	0.260
Atlantic	PE_9	St.4	0.060	0.010	0.000	0.000	0.000	0.000	0.000	0.010	0.420	0.000	0.110	5170	0.000	0.000	0.000	0.000	0.000	0.000	0.000	0.000	0.010	0.000	0.000	0.910	0.010	0.740	0.200	0.840	0.000	0.000	0.000	0.000	0.000	0.000	0.000	1380	0.040	0.000	0.000	0.000	0.000	0.000	0.000	0.000	0.000	0.310	0.010
Atlantic	PP_1	St.1	0.000	0.000	0.000	0.000	0.000	0.000	0.000	0.050	0.080	0.000	0.030	0.200	0.000	0.000	0.000	0.000	0.000	0.000	0.000	0.000	0.010	0.000	0.000	0.080	0.050	0.050	0.010	1000	0.000	0.000	0.000	0.000	0.000	0.000	0.000	10370	0.080	0.000	0.000	0.000	0.000	0.000	0.000	0.000	0.010	0.000	0.000
Atlantic	PE_10	St.5	0.000	0.130	0.000	0.050	0.000	0.000	0.000	0.080	0.010	0.000	0.000	0.080	0.000	0.000	0.010	0.010	0.000	0.010	0.000	0.000	0.000	0.000	0.010	2300	0.020	0.010	0.010	1940	0.010	0.000	0.000	0.000	0.010	0.070	0.000	11060	0.350	0.000	0.000	0.000	0.000	0.130	0.000	0.000	0.000	0.010	0.000
Atlantic	PE_11	St.5	0.050	0.790	0.010	0.530	0.000	0.020	0.000	0.060	0.000	0.000	0.000	0.060	0.000	0.000	0.040	0.020	0.000	0.020	0.000	0.000	0.000	0.030	0.000	3170	0.010	0.020	0.010	3730	0.000	0.010	0.000	0.000	0.010	0.160	0.010	3630	0.230	0.000	0.000	0.000	0.000	0.000	0.010	0.000	0.020	0.000	0.030
Atlantic	NI_1	St.5	0.080	0.190	0.010	0.150	0.000	0.000	0.000	0.070	0.000	0.000	0.000	0.260	0.000	0.000	0.000	0.000	0.000	0.000	0.000	0.000	0.000	0.010	0.020	2530	0.020	0.030	0.000	2000	0.000	0.020	0.000	0.000	0.020	0.110	0.000	2310	0.330	0.000	0.000	0.000	0.010	0.260	0.000	0.000	0.020	0.000	0.050
Atlantic	PE_13	St.5	0.020	0.710	0.000	0.940	0.000	0.010	0.000	0.140	0.000	0.000	0.000	0.510	0.000	0.000	0.030	0.010	0.000	0.120	0.000	0.000	0.010	0.040	0.040	6540	0.030	0.010	0.130	4930	0.000	0.000	0.000	0.000	0.040	0.630	0.000	2740	0.650	0.000	0.000	0.000	0.010	0.040	0.040	0.000	0.010	0.000	0.090
Atlantic	PE_14	St.5	0.000	0.200	0.000	0.170	0.000	0.020	0.000	0.070	0.000	0.000	0.000	0.020	0.000	0.000	0.020	0.040	0.000	0.000	0.000	0.000	0.000	0.020	0.110	2680	0.020	0.000	0.000	3900	0.000	0.000	0.040	0.000	0.020	0.000	0.000	5390	0.330	0.000	0.000	0.000	0.000	0.200	0.020	0.000	0.040	0.000	0.000
Atlantic	PE_1	St.1	0.280	0.530	0.000	0.080	0.000	0.030	0.000	0.140	1140	0.000	0.000	0.770	0.000	0.000	0.090	0.010	0.000	0.110	0.000	0.000	0.040	0.090	0.010	8450	0.190	0.000	0.170	1700	0.000	0.010	0.000	0.000	0.000	0.010	0.000	10640	0.790	0.000	0.000	0.000	0.000	1320	0.000	0.020	0.020	0.020	0.340
Atlantic	PE_2	St.1	0.010	0.060	0.000	0.020	0.000	0.000	0.000	0.030	0.030	0.000	0.000	0.060	0.000	0.000	0.000	0.000	0.000	0.010	0.000	0.000	0.000	0.010	0.020	0.730	0.050	0.010	0.020	0.400	0.000	0.000	0.000	0.000	0.010	0.000	0.000	7480	0.130	0.000	0.000	0.000	0.000	0.020	0.000	0.000	0.000	0.000	0.030
Atlantic	PE_3	St.1	0.020	0.190	0.000	0.420	0.000	0.000	0.000	0.000	0.000	0.130	0.000	0.300	0.000	0.000	0.020	0.010	0.000	0.010	0.000	0.000	0.010	0.010	0.010	0.510	0.020	0.000	0.000	0.440	0.000	0.000	0.000	0.000	0.010	0.000	0.000	19660	0.000	0.000	0.000	0.000	0.000	0.000	0.000	0.000	0.000	0.000	0.000
Atlantic	PE_4	St.2	0.000	0.000	0.000	0.120	0.000	0.000	0.000	0.090	0.400	0.000	0.030	3340	0.000	0.000	0.000	0.000	0.000	0.000	1170	0.000	0.650	0.000	0.000	0.560	0.000	0.090	0.000	1700	0.000	0.000	0.000	0.000	0.000	0.000	0.000	1920	0.190	0.000	0.000	0.000	0.000	0.000	0.030	0.000	0.000	0.000	0.030
Atlantic	PE_5	St.2	0.000	0.000	0.000	0.000	0.000	0.000	0.000	0.000	0.000	0.000	0.000	5680	0.000	0.000	0.000	0.000	0.000	0.000	0.100	0.000	0.020	0.000	0.000	0.070	0.000	0.070	0.000	0.960	0.000	1230	0.000	0.000	0.000	0.000	0.000	3440	0.000	0.000	0.000	0.000	0.000	0.000	0.000	0.000	0.000	0.000	0.000
Atlantic	SW_2	St.2	1930	2080	0.000	0.070	0.000	0.000	0.000	0.020	0.000	0.020	0.000	0.050	0.000	0.000	0.350	0.070	0.000	0.370	0.020	0.000	0.000	0.020	0.020	67530	0.000	0.000	0.000	1360	0.000	0.000	0.000	0.000	0.050	0.300	0.000	0.000	0.000	0.150	0.000	0.000	0.000	0.020	0.000	0.000	0.000	0.050	6390
Atlantic	SW_4	St.3	1390	11990	0.050	0.060	0.000	0.000	0.010	0.010	0.000	0.000	0.000	0.020	0.000	0.000	3570	0.930	0.000	1250	0.000	0.000	0.000	0.130	0.010	52190	0.010	0.050	0.000	1640	0.010	0.000	0.000	0.000	0.090	0.040	0.000	0.030	0.070	0.060	0.000	0.010	0.010	0.110	0.000	0.050	0.000	0.010	0.330
Atlantic	SW_5	St.4	2460	9250	0.010	0.120	0.000	0.000	0.000	0.020	0.070	0.010	0.000	0.040	0.000	0.000	3790	0.900	0.010	1960	0.010	0.000	0.000	0.010	0.000	58590	0.020	0.010	0.000	3330	0.000	0.000	0.000	0.000	0.160	0.060	0.000	0.040	0.010	0.030	0.000	0.010	0.010	0.410	0.040	0.040	0.020	0.030	0.100
Atlantic	SW_6	St.5	1290	1260	0.000	0.000	0.000	0.000	0.000	0.010	0.000	0.000	0.000	0.000	0.000	0.000	0.770	0.120	0.000	0.220	0.000	0.000	0.000	0.040	0.000	86410	0.000	0.000	0.000	0.500	0.000	0.000	0.000	0.000	0.110	0.000	0.000	0.020	0.050	0.000	0.000	0.010	0.000	0.000	0.000	0.010	0.000	0.000	0.200
Adriatic	SW_A_1	Autumn	11200	5220	0.000	0.060	0.060	0.000	0.040	0.080	0.000	0.000	0.000	0.000	0.000	0.000	11820	1910	0.170	0.600	0.000	0.020	0.040	0.150	0.250	26620	0.020	0.020	0.000	0.870	0.020	0.000	0.000	0.000	0.150	0.000	0.000	0.080	0.440	0.000	0.020	2630	0.040	0.480	0.020	0.000	0.000	0.170	0.000
Adriatic	PE_14	Autumn	0.000	0.010	0.000	1720	0.000	0.130	0.010	0.340	0.000	0.070	0.000	0.000	0.020	0.000	0.000	0.000	0.000	0.000	0.010	0.720	0.000	0.070	0.090	0.050	1790	0.700	0.000	25160	0.030	0.000	0.210	0.010	0.400	0.000	1030	4440	0.110	0.000	0.000	0.010	0.000	0.000	0.850	0.000	0.100	0.010	0.000
Adriatic	PE_15	Autumn	0.010	0.000	0.000	3150	0.000	0.470	0.000	0.820	0.000	0.010	0.000	0.010	0.030	0.000	0.000	0.000	0.000	0.000	0.010	2520	0.060	0.040	0.280	0.030	0.180	0.060	0.000	15900	0.000	0.000	0.050	0.000	0.300	0.000	0.010	1530	0.030	0.000	0.000	0.010	0.040	0.030	0.030	0.000	0.160	0.010	0.000
Adriatic	PE_16	Autumn	0.000	0.000	0.040	0.540	0.000	0.620	0.000	0.070	0.000	0.160	0.070	0.000	0.010	0.000	0.000	0.000	0.000	0.000	0.000	0.860	0.140	2460	0.340	0.010	0.570	0.520	0.000	24760	0.000	0.000	0.360	0.000	0.160	0.000	1770	8000	0.360	0.000	0.020	0.020	0.000	0.000	1570	0.000	0.020	0.000	0.000
Adriatic	PE_17	Autumn	0.000	0.000	0.160	0.040	0.000	0.800	0.000	0.130	0.030	0.190	0.670	0.000	0.030	0.000	0.000	0.000	0.000	0.000	0.110	0.040	0.000	0.050	0.070	0.070	1690	1210	0.000	5060	0.000	0.040	0.010	0.000	0.880	0.000	2600	1340	0.590	0.000	0.430	0.000	0.100	0.030	2880	0.210	0.390	0.010	0.000
Adriatic	PP_11	Autumn	0.010	0.000	0.000	0.030	0.000	0.080	0.000	1150	0.010	0.050	0.020	0.000	0.000	0.000	0.000	0.000	0.000	0.000	0.020	0.020	0.020	0.050	0.020	0.150	0.050	0.170	0.000	5240	0.000	0.000	0.110	0.000	0.180	0.000	0.740	10610	0.320	0.000	0.000	0.000	0.010	0.000	0.110	0.000	0.340	0.000	0.000
Adriatic	PP_12	Autumn	0.000	0.020	0.010	0.140	0.000	0.160	0.020	0.380	0.000	0.000	0.010	0.000	0.000	0.000	0.000	0.000	0.000	0.000	0.000	0.010	0.020	0.060	0.190	0.780	0.770	0.190	0.000	11670	0.000	0.000	0.560	0.000	0.510	0.000	2430	7140	0.060	0.000	0.010	0.030	0.000	0.070	0.130	0.000	0.420	0.010	0.000
Adriatic	PE_18	Autumn	0.000	0.000	0.010	0.020	0.000	0.850	0.000	0.000	0.000	0.000	0.010	0.030	0.000	0.000	0.010	0.030	0.010	0.040	0.260	0.010	0.250	0.220	0.000	2480	0.430	0.470	0.000	14270	0.000	0.000	0.000	0.000	0.150	0.000	1370	0.430	0.520	0.000	0.000	0.000	0.010	0.000	0.210	0.000	0.000	0.000	0.000
Adriatic	PE_19	Autumn	0.000	0.000	1610	5510	0.040	0.070	0.020	0.060	0.000	0.010	0.000	0.120	0.170	0.000	0.000	0.000	0.000	0.000	0.000	0.210	0.070	0.160	0.160	0.010	2600	0.210	0.010	3090	0.000	0.000	0.080	1200	0.060	0.180	0.020	7290	0.020	0.000	0.310	0.000	0.950	0.000	0.010	0.000	0.110	0.360	0.000
Adriatic	PE_20	Autumn	0.000	0.000	0.010	0.120	0.000	2040	0.020	0.090	0.080	2470	0.480	0.000	0.070	2530	0.000	0.000	0.000	0.000	0.010	0.040	0.010	0.380	0.170	0.000	0.540	0.690	0.000	7700	0.000	0.010	0.090	0.000	0.300	0.010	1000	1520	0.560	0.000	4400	0.000	0.080	0.030	0.310	0.000	0.070	0.000	0.000
Adriatic	PP_13	Autumn	0.010	0.000	0.000	3750	0.000	0.480	0.000	0.050	0.000	0.320	0.010	0.000	0.000	0.020	0.010	0.010	0.000	0.000	0.030	2070	0.050	0.410	0.100	0.140	0.860	0.300	0.000	26040	0.100	0.000	1410	0.000	1090	0.000	0.820	1580	0.380	0.000	0.050	0.000	0.000	0.000	0.240	0.000	0.000	0.000	0.000
Adriatic	SW_W_2	Winter	3750	2210	0.030	0.420	0.110	0.020	0.000	0.120	0.000	0.000	0.000	0.100	0.000	0.000	11010	2370	0.020	1150	0.000	0.020	0.010	0.690	1050	11300	0.170	0.060	0.000	3750	0.000	0.000	0.000	0.000	0.400	0.100	0.020	0.010	0.050	0.020	0.020	0.370	0.030	0.100	0.000	0.530	0.090	0.010	0.000
Adriatic	PP_14	Autumn	0.000	0.000	2150	0.110	0.170	2850	0.000	0.070	0.000	0.000	0.020	0.000	0.090	0.000	0.000	0.000	0.000	0.020	0.000	0.520	0.080	0.340	0.140	0.010	0.160	0.240	0.000	5420	0.000	0.000	0.260	0.010	0.180	0.030	0.400	7690	0.970	0.000	0.050	0.090	0.450	0.140	0.430	0.000	0.110	0.250	0.000
Adriatic	PE_21	Autumn	0.010	0.010	0.000	0.810	0.000	0.100	0.000	0.130	0.000	0.000	0.000	0.010	0.000	0.000	0.000	0.000	0.000	0.000	0.000	0.020	0.000	0.440	0.360	0.280	5500	0.180	0.000	12690	0.010	0.000	0.000	0.000	0.320	0.000	1110	4810	0.140	0.000	0.030	0.010	0.000	0.030	0.230	0.000	1180	0.000	0.000
Adriatic	PE_22	Autumn	0.000	0.000	1700	0.310	0.000	0.740	0.000	0.020	0.000	0.010	0.000	0.030	0.080	0.000	0.000	0.000	0.000	0.000	0.000	0.430	8950	3430	0.360	0.000	0.300	0.030	0.000	49910	0.000	0.000	0.040	0.000	0.010	0.000	0.380	1110	0.100	0.000	0.010	0.040	0.010	0.000	0.090	0.000	0.000	0.000	0.000
Adriatic	PP_15	Autumn	0.000	0.000	0.010	0.120	0.010	6610	0.280	0.250	0.000	0.000	0.020	0.000	0.000	0.000	0.010	0.010	0.000	0.000	0.000	0.090	0.110	1900	0.400	0.020	1170	0.330	0.000	19070	0.010	0.000	0.310	0.030	0.340	0.000	0.070	5370	1460	0.000	0.020	0.040	0.950	0.050	0.020	0.000	0.080	0.000	0.000
Adriatic	PE_23	Autumn	0.040	0.000	0.070	8910	0.000	0.150	0.000	0.960	0.000	0.000	0.000	0.000	0.000	0.000	0.000	0.000	0.000	0.000	0.040	1520	0.070	0.110	0.110	0.000	0.110	0.070	0.000	10160	0.000	0.000	0.070	0.000	0.260	0.040	0.960	0.410	1000	0.000	0.000	0.000	0.040	0.000	0.920	0.000	0.300	0.000	0.000
Adriatic	PET	Autumn	0.000	0.000	1420	0.090	0.000	0.670	0.000	0.000	0.020	0.240	0.010	0.030	5320	0.000	0.000	0.000	0.000	0.000	0.010	0.000	0.380	0.250	0.000	0.010	3540	0.320	0.090	6020	0.000	0.010	0.020	0.000	0.040	0.000	2310	2320	0.520	0.000	2240	0.000	0.010	0.000	0.180	0.000	1240	0.000	0.000
Adriatic	PP_16	Autumn	0.030	0.000	0.000	0.240	0.040	1090	0.000	0.030	0.010	0.010	0.000	0.000	0.000	0.180	0.000	0.000	0.000	0.000	0.000	0.110	0.040	0.260	0.510	0.060	0.310	0.170	0.000	42950	0.190	0.000	0.000	0.000	0.140	0.000	0.290	0.310	0.110	0.000	0.000	0.000	0.000	0.000	0.280	0.000	0.160	0.010	0.000
Adriatic	SW_A_2	Autumn	10420	3460	0.000	0.150	0.090	0.030	0.350	0.190	0.000	0.000	0.010	0.000	0.000	0.000	9270	2290	0.170	0.490	0.020	0.450	0.000	1750	2190	13970	0.270	1010	0.000	9530	0.010	0.000	0.000	0.000	2410	0.000	0.020	0.040	0.610	0.000	0.000	0.850	0.000	0.180	0.020	0.050	0.000	0.210	0.000
Adriatic	SW_S_1	Summer	1670	14100	0.030	0.240	0.010	0.000	0.250	0.020	0.000	0.000	0.000	0.010	0.000	0.000	0.340	0.640	0.280	0.000	0.010	0.000	0.000	0.000	0.050	56880	0.010	0.020	0.000	0.920	0.030	0.000	0.000	0.000	0.330	0.000	0.010	0.940	0.020	0.000	0.000	0.020	0.000	0.000	0.110	0.000	0.000	2270	0.040
Adriatic	PE_7	Summer	0.000	0.000	0.110	0.880	0.000	1370	0.530	0.170	0.000	0.010	0.110	0.000	0.520	0.050	0.000	0.000	0.000	0.000	0.020	0.270	0.020	0.160	0.160	0.020	1050	0.280	0.000	13290	0.020	0.000	0.060	0.010	0.310	0.040	0.570	4250	0.610	0.000	0.420	0.050	3620	2790	0.080	0.000	0.360	0.020	0.000
Adriatic	PE_8	Summer	0.000	0.000	0.000	3150	0.000	0.070	0.010	0.470	0.000	0.000	0.030	0.000	0.020	0.010	0.000	0.000	0.000	0.000	0.000	1010	0.000	0.030	0.200	0.230	0.300	0.100	0.000	7620	0.000	0.000	0.100	0.000	0.620	0.000	2250	3430	0.120	0.000	0.000	0.050	0.010	0.050	0.170	0.000	0.220	0.000	0.000
Adriatic	PP_1	Summer	0.000	0.000	0.000	2470	0.020	0.470	0.020	0.080	0.000	0.290	0.120	0.000	0.070	0.000	0.000	0.000	0.000	0.000	0.010	1590	0.010	0.260	0.200	0.210	0.550	0.840	0.030	10100	0.000	0.000	0.020	0.000	0.650	0.000	0.910	4840	0.400	0.000	0.020	0.020	0.010	0.010	0.480	0.000	0.130	0.010	0.000
Adriatic	PP_2	Summer	0.090	0.010	0.050	2150	0.030	0.340	0.010	0.140	0.050	0.060	0.060	0.030	0.060	0.000	0.000	0.000	0.000	0.000	0.050	0.680	0.400	1910	0.730	0.400	0.770	0.650	0.000	16260	0.000	0.000	0.320	0.480	0.590	0.080	0.020	2990	0.850	0.000	0.070	0.030	0.520	0.000	0.020	0.000	0.010	0.110	0.000
Adriatic	PP_3	Summer	0.000	0.000	0.100	9100	0.020	0.120	0.000	0.000	0.000	0.000	0.000	0.200	0.060	0.000	0.000	0.000	0.000	0.000	0.000	0.140	0.100	0.430	0.160	0.020	0.330	0.020	0.000	16320	0.000	0.000	0.020	0.160	0.000	0.780	0.000	14460	0.020	0.000	0.000	0.020	1880	0.000	0.000	0.000	0.140	0.180	0.000
Adriatic	PP_4	Summer	0.000	0.000	0.120	0.240	0.000	0.860	0.000	0.110	0.030	0.090	0.020	0.020	0.330	0.000	0.000	0.000	0.000	0.000	0.090	0.330	0.050	2210	0.000	0.000	0.620	0.140	0.000	3070	0.000	0.000	0.110	0.090	0.210	0.140	6220	1630	0.120	0.000	0.620	0.030	0.210	0.210	0.390	0.000	0.050	0.020	0.000
Adriatic	PP_5	Summer	0.000	0.000	0.000	0.410	0.000	0.030	0.010	0.660	0.020	0.000	0.000	0.010	0.000	0.000	0.000	0.000	0.000	0.000	0.010	0.020	0.030	0.010	0.020	0.010	0.720	0.020	0.000	9140	0.000	0.000	0.020	0.000	0.110	0.000	0.080	0.630	0.190	0.000	0.000	0.000	0.010	0.430	0.000	0.000	0.010	0.000	0.000
Adriatic	PE_9	Summer	0.180	0.020	0.000	0.690	0.060	2460	0.020	0.000	0.020	0.080	0.060	0.000	0.280	0.000	0.000	0.000	0.000	0.000	0.000	4040	0.060	3000	0.670	0.040	0.750	1120	0.000	6740	0.000	0.020	0.000	0.020	0.850	0.000	0.390	1480	0.320	0.000	0.970	0.000	0.080	0.000	0.410	0.000	0.000	0.120	0.000
Adriatic	PE_10	Summer	0.000	0.000	0.150	0.150	0.010	0.910	0.020	0.190	0.010	0.060	0.020	0.010	0.000	0.000	0.000	0.000	0.000	0.000	0.020	0.010	0.000	0.050	0.080	0.070	2130	0.540	0.000	10750	0.000	0.000	0.030	0.000	0.940	0.000	3240	7770	1000	0.000	0.050	0.050	0.020	0.160	0.450	0.000	0.350	0.000	0.000
Adriatic	PE_11	Summer	0.000	0.000	0.180	0.500	0.000	0.510	0.010	0.150	0.050	0.150	0.070	0.020	0.060	0.000	0.000	0.000	0.000	0.000	0.000	0.040	0.180	0.050	0.150	0.040	0.950	0.410	0.000	23230	0.030	0.000	0.110	0.000	0.500	0.000	0.910	5090	0.390	0.000	0.100	0.010	0.100	0.000	0.200	0.000	0.460	0.000	0.000
Adriatic	PP_6	Summer	0.000	0.000	0.000	0.220	0.000	0.070	0.000	0.040	0.000	0.000	0.010	0.010	0.000	0.010	0.000	0.020	0.000	0.000	0.000	0.010	0.020	0.000	0.070	0.120	0.180	0.970	0.000	2180	0.050	0.000	0.000	0.000	0.060	0.010	4850	12130	0.020	0.000	0.000	0.000	0.000	0.000	0.050	0.000	0.020	0.000	0.000
Adriatic	PP_7	Summer	0.000	0.000	0.050	0.250	0.000	0.860	0.000	0.360	0.040	0.080	0.000	0.030	0.000	0.000	0.000	0.000	0.000	0.000	0.000	0.000	0.510	0.000	0.400	0.020	0.220	0.050	0.010	7540	0.070	0.000	0.050	0.000	2100	0.000	0.330	4590	0.230	0.000	0.000	0.000	0.000	0.280	0.050	0.000	0.640	0.000	0.000
Adriatic	PP_8	Summer	0.000	0.010	0.010	26610	0.000	0.080	0.020	0.030	0.000	0.010	0.000	0.000	0.000	0.000	0.000	0.000	0.000	0.000	0.010	0.650	0.000	0.050	0.030	0.140	0.750	0.010	0.000	44200	0.000	0.000	0.000	0.000	0.060	0.010	0.100	0.220	0.010	0.000	0.000	0.000	0.010	0.000	0.010	0.000	0.000	0.010	0.000
Adriatic	PE_12	Summer	0.000	0.000	0.000	6600	0.000	0.230	0.000	0.720	0.000	0.000	0.000	0.000	0.130	0.000	0.000	0.000	0.000	0.000	0.000	3320	0.010	0.020	0.250	0.100	0.400	0.040	0.010	23210	0.000	0.000	0.030	0.020	0.240	0.000	0.030	1520	0.020	0.000	0.000	0.020	0.010	0.000	0.000	0.000	0.090	0.000	0.000
Adriatic	PE_13	Summer	0.000	0.000	0.480	3450	0.840	0.210	0.010	0.090	0.000	0.010	0.010	0.040	0.160	0.000	0.000	0.000	0.000	0.000	0.040	4980	0.010	0.550	0.160	0.020	0.370	0.210	0.020	12100	0.000	0.000	0.130	1040	0.110	0.240	0.010	0.360	0.170	0.020	0.010	0.050	7890	0.160	0.010	0.000	0.130	0.000	0.000
Adriatic	PP_9	Summer	0.000	0.000	1000	7850	0.030	2030	0.030	0.080	0.000	0.620	0.080	0.010	1620	0.000	0.000	0.000	0.000	0.000	0.000	0.520	0.030	0.240	0.080	0.000	1530	1520	0.000	4180	0.000	0.040	2620	0.000	1200	0.240	1030	1650	0.410	0.000	0.590	0.000	0.590	0.090	0.250	0.000	0.030	0.000	0.000
Adriatic	PP_10	Summer	0.050	0.050	0.050	14270	0.000	0.050	0.000	0.000	0.000	0.000	0.000	0.050	0.050	0.100	0.050	0.000	0.000	0.000	0.000	0.190	0.000	0.000	0.000	0.050	0.050	0.000	0.000	0.240	0.000	0.000	0.000	0.000	0.000	0.290	0.050	0.000	0.000	0.000	0.000	0.000	0.140	0.000	0.000	0.000	0.050	0.000	0.000
Adriatic	SW_S_2	Summer	0.950	6880	0.000	0.150	0.130	0.010	3170	0.040	0.000	0.000	0.000	0.000	0.000	0.000	1530	4890	2310	0.020	0.010	0.170	0.000	0.000	0.990	34870	0.070	0.010	0.010	9350	0.000	0.000	0.000	0.000	4070	0.000	0.020	0.350	0.020	0.000	0.000	0.360	0.000	0.000	0.000	0.010	0.000	2210	0.000
Adriatic	SW_W_1	Winter	8800	3260	0.020	0.230	0.120	0.020	0.000	0.090	0.000	0.000	0.000	0.120	0.000	0.000	12810	1510	0.100	0.940	0.020	0.000	0.020	0.210	0.350	43410	0.140	0.070	0.020	1910	0.000	0.000	0.000	0.000	0.120	0.050	0.030	0.050	0.000	0.120	0.020	0.880	0.030	0.120	0.030	0.190	0.020	0.030	0.000
Adriatic	PE_1	Winter	0.070	0.070	0.520	0.880	0.000	2120	0.000	0.000	0.230	0.000	0.000	0.000	0.000	0.100	0.070	0.000	0.000	0.030	0.000	0.030	0.680	1140	1110	1630	0.260	0.000	0.000	2900	0.000	0.000	0.000	0.000	0.820	0.000	0.030	5970	0.100	0.000	0.000	0.000	0.000	0.000	0.000	0.000	0.000	0.000	0.000
Adriatic	PE_2	Winter	0.000	0.000	0.000	1360	0.130	2510	0.000	0.000	0.000	0.000	0.000	0.060	0.000	0.040	0.000	0.000	0.000	0.000	0.000	0.010	0.100	0.340	0.000	0.080	0.040	0.000	0.000	1940	1360	0.000	0.010	0.000	0.430	0.000	0.030	5360	0.090	0.000	0.050	0.000	0.000	0.000	0.000	0.000	0.000	0.000	0.000
Adriatic	PE_3	Winter	0.000	0.000	0.000	1180	7500	0.030	0.010	0.020	0.010	0.000	0.000	0.010	0.150	0.000	0.000	0.000	0.000	0.000	0.020	5210	0.040	0.020	0.490	0.400	0.060	0.010	28230	2170	0.080	0.000	0.020	0.000	0.040	0.000	0.860	0.430	0.010	0.000	0.000	0.270	0.010	0.010	0.020	0.000	0.030	0.030	0.000
Adriatic	PE_4	Winter	0.020	0.000	0.000	0.850	0.000	2100	0.000	0.020	0.000	0.000	0.020	0.000	0.020	0.000	0.020	0.000	0.000	0.000	0.020	0.000	0.160	0.360	0.110	1560	0.360	0.420	0.000	24930	0.000	0.000	0.000	0.000	0.130	0.000	0.070	7550	0.670	1160	0.000	0.000	0.070	0.000	0.000	0.000	0.000	0.000	0.000
Adriatic	PE_5	Winter	0.000	0.000	0.060	0.620	0.080	0.360	0.000	0.540	0.000	0.010	0.000	0.010	0.050	0.010	0.000	0.000	0.000	0.000	0.010	0.130	0.010	0.590	0.210	0.040	0.030	0.130	0.020	13840	0.010	0.000	0.060	0.000	0.460	0.010	1050	4000	0.200	0.000	0.000	0.080	0.030	0.020	0.290	0.000	0.240	0.000	0.000
Adriatic	PE_6	Winter	0.000	0.000	0.000	2510	0.000	0.440	0.000	0.000	0.000	0.230	0.000	0.020	0.000	0.000	0.000	0.000	0.000	0.000	0.080	0.250	0.060	0.030	0.120	0.580	1830	0.090	0.010	18360	0.000	0.000	1570	0.000	0.230	0.000	5370	5460	0.010	0.000	0.010	0.000	0.000	0.000	0.100	0.000	0.000	0.000	0.000
Adriatic	PP_17	Autumn	0.000	0.000	0.000	1220	0.080	0.080	0.000	0.080	0.000	0.000	0.000	0.000	0.000	0.000	0.000	0.000	0.000	0.000	0.000	0.000	0.000	0.650	0.330	0.160	4970	0.080	0.080	11000	0.000	0.000	0.000	0.000	0.490	0.000	0.980	3990	0.160	0.000	0.000	0.080	0.000	0.000	0.160	0.000	0.730	0.000	0.000
Pacific	PE_3	St.10	0.080	0.010	0.010	0.160	0.000	0.040	0.000	0.120	0.000	0.000	0.000	0.010	0.000	0.000	0.040	0.000	0.000	0.000	0.020	0.030	0.020	0.010	1230	1710	0.100	0.010	0.000	40840	0.000	0.000	0.000	0.000	0.140	0.000	0.000	3980	0.000	0.000	0.060	0.010	0.010	0.010	0.020	0.000	0.000	0.000	0.000
Pacific	PE_4	St.10	0.080	0.020	0.100	0.100	0.000	0.060	0.000	0.360	0.000	0.000	0.000	0.000	0.000	0.000	0.130	0.000	0.000	0.000	0.000	0.000	0.020	0.000	0.060	0.750	0.020	0.020	0.000	3140	0.000	0.000	0.020	0.000	0.040	0.000	0.000	3200	0.000	0.000	0.000	0.000	0.000	0.000	0.190	0.000	0.020	0.000	0.100
Pacific	PE_5	St.10	0.060	0.000	0.080	0.030	0.000	0.030	0.000	0.790	0.000	0.000	0.000	0.000	0.000	0.000	0.000	0.000	0.000	0.000	0.000	0.000	0.030	0.000	0.710	0.200	0.000	0.080	0.000	0.620	0.000	0.000	0.000	0.000	0.000	0.000	0.000	6060	0.000	0.000	0.340	0.000	0.000	0.030	0.200	0.000	0.030	0.000	0.000
Pacific	Nylon_1	St.8	1660	0.300	0.180	39780	0.000	0.000	0.000	0.100	0.040	0.000	0.000	0.270	0.000	0.000	0.420	0.050	0.000	0.000	0.000	0.030	0.320	0.100	0.100	17150	0.040	0.000	0.000	0.500	0.000	0.000	0.000	0.000	0.930	0.100	0.010	0.230	0.000	0.000	0.000	0.120	0.170	0.060	0.000	0.000	0.000	0.180	0.010
Pacific	NI_1	St.8	0.000	0.100	0.020	0.200	0.000	0.000	0.000	0.080	0.300	0.000	0.000	0.200	0.000	0.000	0.060	0.000	0.000	0.000	0.320	0.000	0.100	0.000	0.020	2090	0.020	0.000	0.000	0.120	0.000	0.000	0.000	0.000	0.000	0.000	0.980	14550	0.000	0.020	0.000	0.000	0.000	0.000	0.000	0.000	0.000	0.160	0.040
Pacific	PE_1	St.8	0.010	0.010	0.000	0.490	0.000	0.010	0.000	0.160	0.020	0.000	0.000	0.020	0.000	0.000	0.010	0.000	0.000	0.000	0.000	0.000	1270	0.010	0.210	0.230	0.050	0.010	0.010	5980	0.000	0.000	0.000	0.000	0.080	0.010	0.800	8030	0.000	0.000	0.000	0.030	0.000	0.000	0.000	0.000	0.040	0.000	0.010
Pacific	PE_2	St.8	0.000	0.000	0.000	1140	0.000	0.000	0.000	0.080	0.130	0.080	0.000	0.000	0.000	0.000	0.000	0.000	0.000	0.000	0.000	0.000	2070	0.010	0.000	0.070	0.010	0.000	0.000	3450	0.000	0.000	0.000	0.000	0.240	0.010	0.250	6420	0.000	0.000	0.000	0.010	0.050	0.000	0.000	0.000	0.000	0.000	0.000
Pacific	NI_2	St.8	0.000	0.000	0.000	0.570	7430	0.270	0.000	0.480	0.020	0.000	9060	0.000	1050	0.000	0.000	0.000	0.000	0.000	0.050	1570	1190	0.070	0.000	0.410	0.350	1120	0.000	3280	0.000	0.000	0.000	0.000	0.110	0.040	0.180	0.020	0.000	0.000	1050	0.000	0.010	0.000	0.130	0.000	0.000	0.010	0.000
Pacific	PE_6	St.10	0.000	0.000	0.090	2060	0.130	2140	0.000	1120	0.000	0.000	0.000	0.000	0.000	0.000	0.000	0.000	0.000	0.000	0.000	3000	0.040	0.260	0.450	0.090	8940	0.040	0.000	7180	0.000	0.000	0.000	0.000	0.000	0.020	0.000	4390	0.040	0.000	0.000	0.020	0.040	0.040	0.000	0.000	0.060	0.000	0.000
Pacific	SW_1	St.10	0.000	0.000	0.000	0.000	0.000	0.000	0.000	0.040	0.020	0.000	0.000	0.000	0.000	0.000	0.000	0.000	0.000	0.000	0.020	0.000	0.020	0.130	5240	0.020	0.110	0.020	0.000	0.620	0.000	0.000	0.000	0.000	0.000	0.000	0.000	0.250	0.000	0.000	0.000	0.000	0.000	0.000	0.020	0.000	0.000	0.000	0.000
Pacific	NI_5	St.12	0.000	0.000	0.000	0.650	0.000	0.150	0.000	0.030	0.000	0.000	0.000	0.000	0.000	0.000	0.000	0.000	0.000	0.000	0.000	0.040	0.050	0.040	0.070	0.060	0.410	0.110	0.000	2700	0.000	0.000	0.000	0.000	0.030	0.000	0.010	3480	0.010	0.000	0.000	0.000	0.010	0.000	0.000	0.000	0.000	0.000	0.000
Pacific	PE_9	St.12	0.000	0.010	0.000	0.110	0.000	0.000	0.000	0.040	0.030	0.000	0.000	0.000	0.000	0.000	0.000	0.000	0.000	0.000	0.000	0.000	0.060	0.000	0.310	0.100	2450	0.100	0.000	0.530	0.000	0.000	0.000	0.000	0.040	0.010	0.120	25700	2780	0.000	0.000	0.000	0.020	0.000	0.000	0.000	0.000	0.000	0.000
Pacific	PE_10	St.12	0.000	0.000	0.000	0.000	0.000	0.000	0.000	0.000	0.030	0.000	0.000	0.000	0.000	0.000	0.000	0.000	0.000	0.000	0.000	0.000	0.100	0.000	0.000	0.300	0.000	0.000	0.000	0.390	0.000	0.000	0.000	0.000	0.000	0.000	0.000	1780	0.000	0.000	0.000	0.000	0.000	0.000	0.070	0.000	0.000	0.000	0.000
Pacific	PP_1	St.12	0.000	0.100	0.000	0.000	0.000	0.000	0.000	0.000	0.000	0.000	0.000	0.000	0.000	0.000	0.070	0.010	0.000	0.030	0.000	0.000	0.030	0.000	0.070	0.840	0.010	0.010	0.000	5160	0.000	0.000	0.000	0.000	0.010	0.010	0.010	1980	0.000	0.000	0.000	0.000	0.010	1260	0.000	0.010	0.130	0.000	0.060
Pacific	PE_11	St.12	0.000	0.000	0.000	0.000	0.000	0.000	0.000	0.000	0.000	0.000	0.000	0.000	0.000	0.000	0.000	0.000	0.000	0.000	0.000	0.010	0.020	0.000	0.010	0.000	0.160	0.000	0.000	5250	0.000	0.000	0.000	0.000	0.000	0.000	0.000	0.370	0.000	0.000	0.000	0.000	0.000	1290	0.000	0.000	0.000	0.000	0.000
Pacific	PE_12	St.12	0.000	0.000	0.000	0.030	0.000	1970	0.000	0.000	0.000	0.000	0.000	0.020	0.000	0.000	0.000	0.000	0.000	0.000	0.000	0.230	0.090	0.010	0.000	0.290	1000	0.020	0.000	16730	0.000	0.000	0.000	0.000	0.010	0.000	0.000	5370	0.000	0.000	0.000	0.000	0.040	0.000	0.000	0.000	0.000	0.000	0.010
Pacific	NI_6	St.12	0.000	0.000	0.000	0.090	0.000	0.580	0.000	0.000	0.000	0.000	0.000	0.000	0.000	0.000	0.000	0.000	0.000	0.000	0.000	0.170	0.330	0.020	0.090	0.070	0.230	0.000	0.000	9510	0.000	0.000	0.000	0.000	0.020	0.000	0.000	0.580	0.000	0.000	0.000	0.000	0.020	0.190	0.000	0.000	0.020	0.000	0.000
Pacific	PE_7	St.12	0.390	0.120	0.000	0.120	0.000	0.000	0.000	0.060	0.000	0.000	0.000	0.000	0.000	0.000	0.150	0.000	0.000	0.000	0.000	0.000	0.000	0.000	0.000	4710	0.010	0.000	0.000	0.130	0.000	0.000	0.000	0.000	0.110	0.000	0.000	54710	0.010	0.020	0.000	0.000	0.000	0.000	0.000	0.000	0.000	0.090	0.000
Pacific	PE_8	St.12	0.430	0.110	0.000	0.010	0.000	0.000	0.000	1120	0.000	0.000	0.000	0.150	0.000	0.000	0.060	0.000	0.000	0.030	0.000	0.000	0.000	0.000	0.000	3040	0.010	0.150	0.000	0.000	0.000	0.000	0.000	0.000	0.000	0.000	0.010	1430	0.000	0.000	0.000	0.030	0.000	0.000	0.020	0.000	0.000	0.020	0.490
Pacific	SW_2	St.12	0.000	0.020	0.000	0.520	0.000	0.170	0.000	1140	0.260	0.000	0.000	0.260	0.000	0.000	0.010	0.000	0.000	0.000	0.000	0.000	1550	2850	0.000	0.030	0.020	0.000	0.000	4060	0.000	0.000	0.000	0.000	0.490	0.000	0.000	3160	0.020	0.000	0.000	0.000	0.010	0.000	0.010	0.000	0.140	0.000	0.000
Pacific	NI_7	St.13	0.000	0.010	0.020	0.120	0.000	0.000	0.000	0.000	0.020	0.000	0.000	0.020	0.000	0.000	0.000	0.000	0.000	0.000	0.000	0.000	0.850	0.000	0.010	0.240	0.210	10880	0.000	15640	0.000	0.000	0.000	0.000	0.290	0.010	0.000	17850	0.240	0.000	0.000	0.000	0.000	0.000	0.010	0.000	0.200	0.000	18630
Pacific	PP_2	St.13	0.000	0.000	0.000	0.620	0.000	5200	0.000	0.050	0.220	0.000	0.000	0.120	0.000	0.000	0.000	0.000	0.000	0.000	0.030	0.340	0.830	0.010	0.070	0.020	0.360	0.070	0.000	11710	0.000	0.000	0.000	0.000	0.230	0.010	0.000	2090	0.000	0.000	0.000	0.000	0.160	0.000	0.030	0.000	0.520	0.000	0.160
Pacific	PE_13	St.13	0.000	0.000	0.020	0.240	0.000	0.010	0.000	0.000	0.260	0.000	0.000	0.280	0.000	0.000	0.000	0.000	0.000	0.000	0.000	0.010	1230	0.000	0.000	0.010	0.140	3210	0.000	5060	0.000	0.000	0.000	0.000	0.050	0.000	0.000	8880	0.010	0.000	0.000	0.000	0.020	0.010	0.000	0.000	0.000	0.060	0.000
Pacific	NI_8	St.13	7890	4090	0.000	0.320	0.000	0.000	0.000	0.180	0.000	0.000	0.000	0.000	0.000	0.000	7240	1750	0.000	0.750	0.000	0.000	0.020	0.000	0.000	66250	0.020	0.000	0.000	0.370	0.000	0.000	0.000	0.000	0.030	1460	0.030	0.060	0.000	0.000	0.000	0.270	0.130	0.020	0.000	0.000	0.000	0.000	0.130
Pacific	PE_14	St.13	2060	3340	0.000	0.720	0.010	0.000	0.000	0.090	0.000	0.000	0.000	0.000	0.000	0.000	6110	1200	0.000	0.210	0.000	0.000	0.020	0.670	0.100	9610	0.330	0.130	0.000	14120	0.010	0.000	0.000	0.000	0.260	1330	0.000	0.050	0.010	0.000	0.000	0.350	0.040	0.010	0.010	1070	0.010	0.000	0.010
Pacific	SW_3	St.13	13230	3930	0.000	0.350	0.020	0.000	0.000	0.000	0.000	0.000	0.050	0.000	0.020	0.000	22190	1390	0.000	4590	0.000	0.020	0.000	0.020	0.030	32180	0.020	0.000	0.000	0.970	0.000	0.000	0.000	0.000	0.030	0.000	0.000	0.030	0.000	0.000	0.000	0.060	0.000	0.000	0.000	0.050	0.000	0.000	0.000
Pacific	SW_4	St.8	8640	7160	0.000	0.010	0.000	0.000	0.030	0.290	0.000	0.000	0.000	0.000	0.000	0.000	6390	2350	0.030	0.910	0.000	0.000	0.000	0.260	0.090	56200	0.010	0.460	0.000	2970	0.000	0.000	0.000	0.000	0.030	0.000	0.000	0.020	0.000	0.000	0.000	0.360	0.010	0.140	0.000	0.000	0.000	0.000	0.000
[truncated: 51 more columns]
