# Supplementary material for: Putative degraders of low‐density polyethylene‐derived compounds are ubiquitous members of plastic‐associated bacterial communities in the marine environment
Source: Environ Microbiol. 2020 Sep 28;22(11):4779–93. doi: 10.1111/1462-2920.15232 (PMC7702132; doi:10.1111/1462-2920.15232)
Supplement: Supplementary file 7 — Table S10. OTUs with more than 1% relative abundance in at least one sample. (xlsx) [file EMI-22-4779-s007.xlsx]

## Sheet: TableS10n
taxonomy	OTUId
k__Bacteria; p__Planctomycetota; c__Planctomycetes; o__Gemmatales; f__Gemmataceae; g__Fimbriiglobus; s__uncultured planctomycete	OTU_1194
k__Bacteria; p__Proteobacteria; c__Alphaproteobacteria; o__Caulobacterales; f__Caulobacteraceae; g__Caulobacter; s__uncultured bacterium	OTU_100
k__Bacteria; p__Proteobacteria; c__Alphaproteobacteria; o__Sphingomonadales; f__Sphingomonadaceae; g__Sphingomonas; s__Sphingomonas dokdonensis	OTU_156
k__Bacteria; p__Actinobacteriota; c__Actinobacteria; o__Propionibacteriales; f__Propionibacteriaceae; g__Cutibacterium; s__uncultured bacterium	OTU_344
k__Bacteria; p__Cyanobacteria; c__Vampirivibrionia; o__Obscuribacterales; f__Obscuribacteraceae; g__uncultured bacterium	OTU_224
k__Bacteria; p__Proteobacteria; c__Alphaproteobacteria; o__Rhizobiales; f__Rhizobiaceae; g__Pseudahrensia; s__uncultured bacterium	OTU_134
k__Bacteria; p__Proteobacteria; c__Gammaproteobacteria; o__Alteromonadales; f__Pseudoalteromonadaceae; g__Psychrosphaera; s__marine bacterium Tw-3	OTU_496
k__Bacteria; p__Proteobacteria; c__Alphaproteobacteria; o__Rhodobacterales; f__Rhodobacteraceae; g__Paracoccus; s__uncultured Paracoccus sp.	OTU_2
k__Bacteria; p__Proteobacteria; c__Alphaproteobacteria; o__Rhodobacterales; f__Rhodobacteraceae; g__Cognatiyoonia; s__uncultured Alphaproteobacteria bacterium	OTU_15
k__Bacteria; p__Cyanobacteria; c__Cyanobacteriia; o__Phormidesmiales; f__Phormidesmiaceae; g__Phormidesmis ANT.LACV5.1; s__Leptolyngbya sp. LEGE 07075	OTU_7
k__Bacteria; p__Cyanobacteria; c__Cyanobacteriia; o__Phormidesmiales; f__Phormidesmiaceae; g__Phormidesmis ANT.LACV5.1; s__uncultured microorganism	OTU_1921
k__Bacteria; p__Proteobacteria; c__Alphaproteobacteria; o__Rhodobacterales; f__Rhodobacteraceae; g__Ruegeria sp. AD91A	OTU_39
k__Bacteria; p__Cyanobacteria; c__Cyanobacteriia; o__Synechococcales; f__Cyanobiaceae; g__Synechococcus CC9902; s__uncultured marine cyanobacterium	OTU_1
k__Bacteria; p__Proteobacteria; c__Alphaproteobacteria; o__Rhodobacterales; f__Rhodobacteraceae; g__uncultured; s__uncultured Rhodobacteraceae bacterium	OTU_171
k__Bacteria; p__Cyanobacteria; c__Cyanobacteriia; o__Phormidesmiales; f__Phormidesmiaceae; g__Phormidesmis ANT.LACV5.1; s__Leptolyngbya sp. LEGE 07075	OTU_201
k__Bacteria; p__Cyanobacteria; c__Cyanobacteriia; o__Synechococcales; f__Cyanobiaceae; g__Synechococcus CC9902; s__unidentified marine bacterioplankton	OTU_3982
k__Bacteria; p__Proteobacteria; c__Gammaproteobacteria; o__Pseudomonadales; f__Moraxellaceae; g__Psychrobacter; s__uncultured Psychrobacter sp.	OTU_41
k__Bacteria; p__Proteobacteria; c__Alphaproteobacteria; o__Rhodobacterales; f__Rhodobacteraceae; g__Sulfitobacter; s__Sulfitobacter sp. EE-36	OTU_1304
k__Bacteria; p__Proteobacteria; c__Alphaproteobacteria; o__Rhodobacterales; f__Rhodobacteraceae; g__uncultured; s__uncultured bacterium	OTU_280
k__Bacteria; p__Proteobacteria; c__Alphaproteobacteria; o__Rhodobacterales; f__Rhodobacteraceae; g__Aestuariicoccus; s__uncultured bacterium	OTU_4719
k__Bacteria; p__Proteobacteria; c__Gammaproteobacteria; o__Vibrionales; f__Vibrionaceae; g__Vibrio; s__Vibrio splendidus	OTU_1028
k__Bacteria; p__Proteobacteria; c__Gammaproteobacteria; o__Alteromonadales; f__Pseudoalteromonadaceae; g__Pseudoalteromonas; s__Pseudoalteromonas sp. 12	OTU_54
k__Bacteria; p__Proteobacteria; c__Alphaproteobacteria; o__Rhodospirillales; f__AEGEAN-169 marine group; g__uncultured marine bacterium	OTU_64
k__Bacteria; p__Proteobacteria; c__Alphaproteobacteria; o__Rhizobiales; f__Rhizobiaceae; g__uncultured; s__uncultured Alphaproteobacteria bacterium	OTU_37
k__Bacteria; p__Cyanobacteria; c__Cyanobacteriia; o__Synechococcales; f__Cyanobiaceae; g__Prochlorococcus MIT9313; s__Prochlorococcus marinus str. EQPAC1	OTU_86
k__Bacteria; p__Proteobacteria; c__Alphaproteobacteria; o__Rhodobacterales; f__Rhodobacteraceae; g__Yoonia-Loktanella; s__Thalassobium sp. R2A62	OTU_309
k__Bacteria; p__Proteobacteria; c__Alphaproteobacteria; o__Caulobacterales; f__Hyphomonadaceae; g__uncultured; s__uncultured bacterium	OTU_9
k__Bacteria; p__Actinobacteriota; c__Actinobacteria; o__Propionibacteriales; f__Propionibacteriaceae; g__uncultured; s__unidentified marine bacterioplankton	OTU_320
k__Bacteria; p__Proteobacteria; c__Alphaproteobacteria; o__Rhizobiales; f__Hyphomicrobiaceae; g__Filomicrobium; s__uncultured Alphaproteobacteria bacterium	OTU_169
k__Bacteria; p__Proteobacteria; c__Alphaproteobacteria; o__Rhodobacterales; f__Rhodobacteraceae; g__Primorskyibacter; s__Primorskyibacter sedentarius	OTU_6540
k__Bacteria; p__Proteobacteria; c__Alphaproteobacteria; o__Rhodobacterales; f__Rhodobacteraceae; g__Dinoroseobacter; s__unidentified marine bacterioplankton	OTU_2188
k__Bacteria; p__Cyanobacteria; c__Cyanobacteriia; o__Phormidesmiales; f__Phormidesmiaceae; g__Phormidesmis ANT.LACV5.1; s__Synechococcus sp. PCC 7335	OTU_8
k__Bacteria; p__Cyanobacteria; c__Cyanobacteriia; o__Cyanobacteriales; f__Microcystaceae; g__Atelocyanobacterium (UCYN-A); s__Candidatus Atelocyanobacterium thalassa isolate ALOHA	OTU_269
k__Bacteria; p__Proteobacteria; c__Alphaproteobacteria; o__Rhizobiales; f__Rhizobiaceae; g__Ahrensia; s__uncultured bacterium	OTU_89
k__Bacteria; p__Proteobacteria; c__Alphaproteobacteria; o__Rhodobacterales; f__Rhodobacteraceae; g__Amylibacter; s__Amylibacter sp. ECD29	OTU_80
k__Bacteria; p__Proteobacteria; c__Alphaproteobacteria; o__Rhodobacterales; f__Rhodobacteraceae; g__Yoonia-Loktanella; s__uncultured bacterium	OTU_29
k__Bacteria; p__Planctomycetota; c__Phycisphaerae; o__Phycisphaerales; f__Phycisphaeraceae; g__Algisphaera; s__Algisphaera agarilytica	OTU_13
k__Bacteria; p__Proteobacteria; c__Alphaproteobacteria; o__Rhodobacterales; f__Rhodobacteraceae; g__Shimia; s__Shimia sp. SK013	OTU_141
k__Bacteria; p__Proteobacteria; c__Gammaproteobacteria; o__Pseudomonadales; f__Moraxellaceae; g__Acinetobacter; s__Acinetobacter junii CIP 64.5	OTU_50
k__Bacteria; p__Cyanobacteria; c__Cyanobacteriia; o__Phormidesmiales; f__Phormidesmiaceae; g__Phormidesmis ANT.LACV5.1; s__uncultured microorganism	OTU_497
k__Bacteria; p__Proteobacteria; c__Alphaproteobacteria; o__Rhodobacterales; f__Rhodobacteraceae; g__Silicimonas; s__uncultured bacterium	OTU_3272
k__Bacteria; p__Proteobacteria; c__Alphaproteobacteria; o__Rhizobiales; f__Rhizobiaceae; g__Pseudahrensia; s__uncultured bacterium	OTU_135
k__Bacteria; p__Proteobacteria; c__Alphaproteobacteria; o__Sphingomonadales; f__Sphingomonadaceae; g__Erythrobacter; s__uncultured bacterium	OTU_36
k__Bacteria; p__Proteobacteria; c__Alphaproteobacteria; o__Rhodobacterales; f__Rhodobacteraceae; g__Roseovarius; s__uncultured organism	OTU_114
k__Bacteria; p__Proteobacteria; c__Alphaproteobacteria; o__Rhodobacterales; f__Rhodobacteraceae; g__Sulfitobacter; s__uncultured Rhodobacterales bacterium	OTU_143
k__Bacteria; p__Proteobacteria; c__Alphaproteobacteria; o__Rhodobacterales; f__Rhodobacteraceae; g__Litoreibacter; s__uncultured marine microorganism	OTU_72
k__Bacteria; p__Planctomycetota; c__Planctomycetes; o__Pirellulales; f__Pirellulaceae; g__Blastopirellula; s__bacterium SH1-10	OTU_68
k__Bacteria; p__Planctomycetota; c__Planctomycetes; o__Pirellulales; f__Pirellulaceae; g__Rubripirellula; s__uncultured planctomycete 6N14	OTU_33
k__Bacteria; p__Cyanobacteria; c__Cyanobacteriia; o__Phormidesmiales; f__Phormidesmiaceae; g__Phormidesmis ANT.LACV5.1; s__Pseudoanabaena minima SABC031701	OTU_44
k__Bacteria; p__Proteobacteria; c__Alphaproteobacteria; o__Rhodobacterales; f__Rhodobacteraceae; g__Marinibacterium; s__uncultured bacterium	OTU_30
k__Bacteria; p__Planctomycetota; c__Planctomycetes; o__Pirellulales; f__Pirellulaceae; g__Blastopirellula; s__uncultured bacterium	OTU_27
k__Bacteria; p__Proteobacteria; c__Alphaproteobacteria; o__Caulobacterales; f__Hyphomonadaceae; g__Hellea; s__Hellea balneolensis DSM 19091	OTU_105
k__Bacteria; p__Firmicutes; c__Bacilli; o__Bacillales; f__Planococcaceae; g__Planomicrobium; s__Planomicrobium okeanokoites	OTU_211
k__Bacteria; p__Proteobacteria; c__Gammaproteobacteria; o__Pseudomonadales; f__Moraxellaceae; g__Acinetobacter; s__Acinetobacter radioresistens DSM 6976 = NBRC 102413 = CIP 103788	OTU_237
k__Bacteria; p__Proteobacteria; c__Alphaproteobacteria; o__Caulobacterales; f__Hyphomonadaceae; g__Litorimonas; s__Arctic bacterium NP26	OTU_16
k__Bacteria; p__Proteobacteria; c__Alphaproteobacteria; o__Caulobacterales; f__Caulobacteraceae; g__Brevundimonas; s__uncultured Caulobacterales bacterium	OTU_162
k__Bacteria; p__Cyanobacteria; c__Cyanobacteriia; o__Synechococcales; f__Cyanobiaceae; g__Cyanobium PCC-6307; s__Synechococcus sp. RCC307	OTU_104
k__Bacteria; p__Proteobacteria; c__Gammaproteobacteria; o__Alteromonadales; f__Alteromonadaceae; g__uncultured; s__uncultured bacterium	OTU_2279
k__Bacteria; p__Bacteroidota; c__Bacteroidia; o__Flavobacteriales; f__Flavobacteriaceae; g__Maribacter; s__uncultured bacterium	OTU_299
k__Bacteria; p__Proteobacteria; c__Alphaproteobacteria; o__Sphingomonadales; f__Sphingomonadaceae; g__Erythrobacter; s__uncultured bacterium	OTU_249
k__Bacteria; p__Proteobacteria; c__Gammaproteobacteria; o__Alteromonadales; f__Pseudoalteromonadaceae; g__Pseudoalteromonas; s__Pseudoalteromonas marina	OTU_1720
k__Bacteria; p__Cyanobacteria; c__Cyanobacteriia; o__Synechococcales; f__Cyanobiaceae; g__Synechococcus CC9902; s__uncultured bacterium	OTU_5917
k__Bacteria; p__Verrucomicrobiota; c__Verrucomicrobiae; o__Verrucomicrobiales; f__Rubritaleaceae; g__Roseibacillus; s__uncultured organism	OTU_125
k__Bacteria; p__Proteobacteria; c__Alphaproteobacteria; o__Rhizobiales; f__Rhizobiaceae; g__Pseudahrensia; s__Ahrensia sp. R2A130	OTU_103
k__Bacteria; p__Cyanobacteria; c__Cyanobacteriia; o__Phormidesmiales; f__Phormidesmiaceae; g__Acrophormium PCC-7375; s__uncultured bacterium	OTU_38
k__Bacteria; p__Actinobacteriota; c__Acidimicrobiia; o__Actinomarinales; f__Actinomarinaceae; g__Candidatus Actinomarina; s__uncultured marine bacterium	OTU_56
k__Bacteria; p__Proteobacteria; c__Alphaproteobacteria; o__Rhodobacterales; f__Rhodobacteraceae; g__Silicimonas; s__uncultured Alphaproteobacteria bacterium	OTU_99
k__Bacteria; p__Bacteroidota; c__Bacteroidia; o__Flavobacteriales; f__Flavobacteriaceae; g__Croceitalea; s__Croceitalea sp. U1371-101227-XH137	OTU_58
k__Bacteria; p__Verrucomicrobiota; c__Verrucomicrobiae; o__Verrucomicrobiales; f__Rubritaleaceae; g__Roseibacillus; s__Verrucomicrobia bacterium SCGC AAA164-L15	OTU_48
k__Bacteria; p__Proteobacteria; c__Alphaproteobacteria; o__Sphingomonadales; f__Sphingomonadaceae; g__Erythrobacter; s__Erythrobacter vulgaris	OTU_52
k__Bacteria; p__Proteobacteria; c__Alphaproteobacteria; o__Rhodobacterales; f__Rhodobacteraceae; g__Roseobacter clade NAC11-7 lineage; s__uncultured bacterium	OTU_678
k__Bacteria; p__Firmicutes; c__Bacilli; o__Exiguobacterales; f__Exiguobacteraceae; g__Exiguobacterium; s__Exiguobacterium profundum	OTU_183
k__Bacteria; p__Bacteroidota; c__Bacteroidia; o__Flavobacteriales; f__Crocinitomicaceae; g__Fluviicola; s__uncultured marine bacterium	OTU_215
k__Bacteria; p__Proteobacteria; c__Alphaproteobacteria; o__Rhodospirillales; f__AEGEAN-169 marine group; g__uncultured Alphaproteobacteria bacterium	OTU_258
k__Bacteria; p__Proteobacteria; c__Alphaproteobacteria; o__Caulobacterales; f__Hyphomonadaceae; g__Algimonas; s__uncultured bacterium	OTU_129
k__Bacteria; p__Proteobacteria; c__Alphaproteobacteria; o__Rhizobiales; f__Rhizobiaceae; g__uncultured; s__uncultured bacterium	OTU_123
k__Bacteria; p__Proteobacteria; c__Alphaproteobacteria; o__Rhizobiales; f__Rhizobiaceae; g__uncultured; s__uncultured bacterium	OTU_112
k__Bacteria; p__Proteobacteria; c__Alphaproteobacteria; o__Rhodobacterales; f__Rhodobacteraceae; g__Thalassobius; s__uncultured bacterium	OTU_777
k__Bacteria; p__Bacteroidota; c__Bacteroidia; o__Flavobacteriales; f__Flavobacteriaceae; g__NS4 marine group; s__uncultured marine bacterium	OTU_246
k__Bacteria; p__Proteobacteria; c__Gammaproteobacteria; o__Vibrionales; f__Vibrionaceae; g__Vibrio; s__Vibrio owensii	OTU_285
k__Bacteria; p__Proteobacteria; c__Alphaproteobacteria; o__Rhizobiales; f__Rhizobiaceae; g__uncultured; s__uncultured bacterium	OTU_397
k__Bacteria; p__Proteobacteria; c__Alphaproteobacteria; o__Rhodobacterales; f__Rhodobacteraceae; g__Octadecabacter; s__Octadecabacter sp. UDC483	OTU_995
k__Bacteria; p__Proteobacteria; c__Alphaproteobacteria; o__Rhizobiales; f__Hyphomicrobiaceae; g__Filomicrobium; s__uncultured Alphaproteobacteria bacterium	OTU_698
k__Bacteria; p__Proteobacteria; c__Alphaproteobacteria; o__Rhodobacterales; f__Rhodobacteraceae; g__Tateyamaria; s__uncultured bacterium	OTU_935
k__Bacteria; p__Proteobacteria; c__Alphaproteobacteria; o__Rhizobiales; f__Xanthobacteraceae; g__Nitrobacter; s__uncultured Alphaproteobacteria bacterium	OTU_820
k__Bacteria; p__Cyanobacteria; c__Cyanobacteriia; o__Synechococcales; f__Cyanobiaceae; g__Synechococcus CC9902; s__uncultured bacterium	OTU_5343
k__Bacteria; p__Bacteroidota; c__Bacteroidia; o__Flavobacteriales; f__Flavobacteriaceae; g__Polaribacter; s__Polaribacter sp. BM10	OTU_582
k__Bacteria; p__Proteobacteria; c__Gammaproteobacteria; o__Pseudomonadales; f__Moraxellaceae; g__Psychrobacter; s__uncultured Psychrobacter sp.	OTU_287
k__Bacteria; p__Proteobacteria; c__Alphaproteobacteria; o__Sphingomonadales; f__Sphingomonadaceae; g__Erythrobacter; s__Erythrobacter sp. U1370-101126-SW175	OTU_278
k__Bacteria; p__Proteobacteria; c__Alphaproteobacteria; o__Sphingomonadales; f__Sphingomonadaceae; g__Erythrobacter; s__Erythrobacter seohaensis	OTU_393
k__Bacteria; p__Bacteroidota; c__Bacteroidia; o__Flavobacteriales; f__Flavobacteriaceae; g__Psychroserpens; s__Psychroserpens mesophilus	OTU_121
k__Bacteria; p__Proteobacteria; c__Alphaproteobacteria; o__Rhodobacterales; f__Rhodobacteraceae; g__Boseongicola; s__Boseongicola aestuarii	OTU_69
k__Bacteria; p__Bacteroidota; c__Bacteroidia; o__Chitinophagales; f__Saprospiraceae; g__Lewinella; s__uncultured Bacteroidetes bacterium	OTU_274
k__Bacteria; p__Cyanobacteria; c__Cyanobacteriia; o__Cyanobacteriales; f__Xenococcaceae; g__Pleurocapsa PCC-7319; s__uncultured bacterium	OTU_228
k__Bacteria; p__Bacteroidota; c__Bacteroidia; o__Flavobacteriales; f__Flavobacteriaceae; g__NS2b marine group; s__uncultured marine bacterium	OTU_1211
k__Bacteria; p__Bacteroidota; c__Bacteroidia; o__Flavobacteriales; f__Crocinitomicaceae; g__Fluviicola; s__unidentified marine bacterioplankton	OTU_292
k__Bacteria; p__Actinobacteriota; c__Acidimicrobiia; o__Microtrichales; f__Ilumatobacteraceae; g__Ilumatobacter; s__Ilumatobacter nonamiensis YM16-303	OTU_311
k__Bacteria; p__Proteobacteria; c__Alphaproteobacteria; o__Rhodobacterales; f__Rhodobacteraceae; g__Tropicimonas; s__uncultured bacterium	OTU_1778
k__Bacteria; p__Proteobacteria; c__Alphaproteobacteria; o__Rhodobacterales; f__Rhodobacteraceae; g__Cognatishimia; s__uncultured Alphaproteobacteria bacterium	OTU_3128
k__Bacteria; p__Proteobacteria; c__Alphaproteobacteria; o__Caulobacterales; f__Hyphomonadaceae; g__uncultured; s__uncultured organism	OTU_779
k__Bacteria; p__Proteobacteria; c__Alphaproteobacteria; o__Rhodobacterales; f__Rhodobacteraceae; g__Roseobacter; s__uncultured bacterium	OTU_159
k__Bacteria; p__Proteobacteria; c__Alphaproteobacteria; o__SAR11 clade; f__Clade I; g__Clade Ia; s__marine metagenome	OTU_67
k__Bacteria; p__Proteobacteria; c__Gammaproteobacteria; o__SAR86 clade; f__unidentified marine bacterioplankton	OTU_218
k__Bacteria; p__Bacteroidota; c__Bacteroidia; o__Flavobacteriales; f__Flavobacteriaceae; g__Formosa; s__uncultured bacterium	OTU_229
k__Bacteria; p__Bacteroidota; c__Bacteroidia; o__Chitinophagales; f__Saprospiraceae; g__Lewinella; s__uncultured bacterium	OTU_598
k__Bacteria; p__Cyanobacteria; c__Cyanobacteriia; o__Phormidesmiales; f__Phormidesmiaceae; g__Phormidesmis ANT.LACV5.1; s__uncultured bacterium	OTU_6239
k__Bacteria; p__Cyanobacteria; c__Cyanobacteriia; o__Phormidesmiales; f__Phormidesmiaceae; g__Phormidesmis ANT.LACV5.1; s__uncultured bacterium	OTU_31
k__Bacteria; p__Proteobacteria; c__Gammaproteobacteria; o__Vibrionales; f__Vibrionaceae; g__Vibrio; s__Vibrio fortis	OTU_440
k__Bacteria; p__Planctomycetota; c__Planctomycetes; o__Planctomycetales; f__Rubinisphaeraceae; g__uncultured; s__uncultured bacterium	OTU_74
k__Bacteria; p__Proteobacteria; c__Alphaproteobacteria; o__Sphingomonadales; f__Sphingomonadaceae; g__Erythrobacter; s__uncultured bacterium	OTU_6729
k__Bacteria; p__Bacteroidota; c__Bacteroidia; o__Chitinophagales; f__Saprospiraceae; g__uncultured; s__uncultured marine bacterium	OTU_124
k__Bacteria; p__Bacteroidota; c__Bacteroidia; o__Flavobacteriales; f__Flavobacteriaceae; g__Gramella; s__metagenome	OTU_463
k__Bacteria; p__Proteobacteria; c__Alphaproteobacteria; o__Rhodobacterales; f__Rhodobacteraceae; g__uncultured; s__unidentified marine bacterioplankton	OTU_3493
k__Bacteria; p__Bacteroidota; c__Bacteroidia; o__Chitinophagales; f__Saprospiraceae; g__Lewinella; s__uncultured bacterium	OTU_1213
k__Bacteria; p__Proteobacteria; c__Alphaproteobacteria; o__Rhizobiales; f__Rhizobiaceae; g__uncultured; s__uncultured bacterium	OTU_438
k__Bacteria; p__Bacteroidota; c__Bacteroidia; o__Flavobacteriales; f__Flavobacteriaceae; g__Arcticiflavibacter; s__uncultured Bacteroidetes bacterium	OTU_265
k__Bacteria; p__Bacteroidota; c__Bacteroidia; o__Chitinophagales; f__Saprospiraceae; g__Lewinella; s__uncultured bacterium	OTU_611
k__Bacteria; p__Bacteroidota; c__Bacteroidia; o__Flavobacteriales; f__Flavobacteriaceae; g__Tenacibaculum; s__Tenacibaculum aiptasiae	OTU_42
k__Bacteria; p__Cyanobacteria; c__Cyanobacteriia; o__Phormidesmiales; f__Phormidesmiaceae; g__Phormidesmis ANT.LACV5.1; s__Schizotrichaceae cyanobacterium TAU-MAC 1315	OTU_290
k__Bacteria; p__Proteobacteria; c__Alphaproteobacteria; o__SAR11 clade; f__Clade II; g__uncultured marine bacterium	OTU_193
k__Bacteria; p__Proteobacteria; c__Alphaproteobacteria; o__Rhodobacterales; f__Rhodobacteraceae; g__Loktanella; s__Cognatiyoonia sediminum	OTU_447
k__Bacteria; p__Proteobacteria; c__Alphaproteobacteria; o__Rhodobacterales; f__Rhodobacteraceae; g__Lacimonas; s__uncultured bacterium	OTU_803
k__Bacteria; p__Bacteroidota; c__Bacteroidia; o__Flavobacteriales; f__Flavobacteriaceae; g__Polaribacter; s__uncultured bacterium	OTU_888
k__Bacteria; p__Proteobacteria; c__Alphaproteobacteria; o__Puniceispirillales; f__SAR116 clade; g__uncultured bacterium	OTU_1182
k__Bacteria; p__Bacteroidota; c__Bacteroidia; o__Flavobacteriales; f__Flavobacteriaceae; g__Winogradskyella; s__uncultured Bacteroidetes bacterium	OTU_188
k__Bacteria; p__Proteobacteria; c__Alphaproteobacteria; o__SAR11 clade; f__Clade IV; g__uncultured marine bacterium	OTU_593
k__Bacteria; p__Cyanobacteria; c__Cyanobacteriia; o__Cyanobacteriales; f__Nostocaceae; g__Rivularia PCC-7116; s__Calothrix parasitica NIES-267	OTU_3
k__Bacteria; p__Bacteroidota; c__Bacteroidia; o__Flavobacteriales; f__Flavobacteriaceae; g__NS2b marine group; s__uncultured marine bacterium	OTU_301
k__Bacteria; p__Bacteroidota; c__Bacteroidia; o__Flavobacteriales; f__Flavobacteriaceae; g__Olleya; s__Olleya sp. R18-12	OTU_208
k__Bacteria; p__Proteobacteria; c__Gammaproteobacteria; o__Alteromonadales; f__Alteromonadaceae; g__Alteromonas; s__Alteromonas genovensis	OTU_6
k__Bacteria; p__Planctomycetota; c__Planctomycetes; o__Planctomycetales; f__Rubinisphaeraceae; g__Planctomicrobium; s__uncultured bacterium	OTU_528
k__Bacteria; p__Proteobacteria; c__Alphaproteobacteria; o__Rhodobacterales; f__Rhodobacteraceae; g__Roseovarius; s__Roseovarius aestuarii	OTU_483
k__Bacteria; p__Proteobacteria; c__Alphaproteobacteria; o__Rhodobacterales; f__Rhodobacteraceae; g__Cognatishimia; s__uncultured bacterium	OTU_40
k__Bacteria; p__Proteobacteria; c__Alphaproteobacteria; o__Rhodobacterales; f__Rhodobacteraceae; g__uncultured; s__uncultured Alphaproteobacteria bacterium	OTU_62
k__Bacteria; p__Proteobacteria; c__Alphaproteobacteria; o__Sphingomonadales; f__Sphingomonadaceae; g__Erythrobacter; s__Erythrobacter sp. NAP1	OTU_697
k__Bacteria; p__Cyanobacteria; c__Cyanobacteriia; o__Phormidesmiales; f__Phormidesmiaceae; g__Phormidesmis ANT.LACV5.1; s__uncultured bacterium	OTU_307
k__Bacteria; p__Bacteroidota; c__Bacteroidia; o__Flavobacteriales; f__Flavobacteriaceae; g__Dokdonia; s__Dokdonia donghaensis DSW-1	OTU_142
k__Bacteria; p__Proteobacteria; c__Alphaproteobacteria; o__Puniceispirillales; f__SAR116 clade; g__uncultured bacterium	OTU_422
k__Bacteria; p__Bacteroidota; c__Bacteroidia; o__Flavobacteriales; f__Flavobacteriaceae; g__Aurantivirga; s__Flavobacterium sp. SCGC AAA160-P02	OTU_243
k__Bacteria; p__Bacteroidota; c__Bacteroidia; o__Flavobacteriales; f__Flavobacteriaceae; g__NS2b marine group; s__marine metagenome	OTU_612
k__Bacteria; p__Proteobacteria; c__Gammaproteobacteria; o__Thiotrichales; f__Thiotrichaceae; g__uncultured; s__uncultured marine bacterium	OTU_219
k__Bacteria; p__Proteobacteria; c__Alphaproteobacteria; o__Caulobacterales; f__Hyphomonadaceae; g__uncultured; s__Cladosiphon okamuranus	OTU_510
k__Bacteria; p__Proteobacteria; c__Alphaproteobacteria; o__Rhodobacterales; f__Rhodobacteraceae; g__Marivita; s__uncultured bacterium	OTU_231
k__Bacteria; p__Proteobacteria; c__Alphaproteobacteria; o__Rhodobacterales; f__Rhodobacteraceae; g__Marinovum; s__uncultured bacterium	OTU_731
k__Bacteria; p__Proteobacteria; c__Gammaproteobacteria; o__uncultured; f__uncultured bacterium	OTU_893
k__Bacteria; p__Actinobacteriota; c__Acidimicrobiia; o__Actinomarinales; f__Actinomarinaceae; g__Candidatus Actinomarina; s__uncultured bacterium	OTU_83
k__Bacteria; p__Proteobacteria; c__Gammaproteobacteria; o__Gammaproteobacteria Incertae Sedis; f__Unknown Family; g__Marinicella; s__uncultured gamma proteobacterium	OTU_167
k__Bacteria; p__Cyanobacteria; c__Cyanobacteriia; o__Phormidesmiales; f__Phormidesmiaceae; g__Acrophormium PCC-7375; s__Leptolyngbya cf. ectocarpi LEGE 11479	OTU_2713
k__Bacteria; p__Verrucomicrobiota; c__Verrucomicrobiae; o__Verrucomicrobiales; f__DEV007; g__uncultured bacterium	OTU_178
k__Bacteria; p__Proteobacteria; c__Alphaproteobacteria; o__Rhodobacterales; f__Rhodobacteraceae; g__uncultured; s__uncultured bacterium	OTU_66
k__Bacteria; p__Bacteroidota; c__Bacteroidia; o__Flavobacteriales; f__Flavobacteriaceae; g__Winogradskyella; s__uncultured Bacteroidetes bacterium	OTU_78
k__Bacteria; p__Proteobacteria; c__Alphaproteobacteria; o__Rhodobacterales; f__Rhodobacteraceae; g__Yoonia-Loktanella; s__uncultured bacterium	OTU_400
k__Bacteria; p__Proteobacteria; c__Alphaproteobacteria; o__Rhodobacterales; f__Rhodobacteraceae; g__Planktomarina; s__uncultured marine bacterium	OTU_2790
k__Bacteria; p__Proteobacteria; c__Alphaproteobacteria; o__Rhodobacterales; f__Rhodobacteraceae; g__Lentibacter; s__uncultured bacterium	OTU_259
k__Bacteria; p__Bacteroidota; c__Bacteroidia; o__Flavobacteriales; f__Flavobacteriaceae; g__Winogradskyella; s__Winogradskyella thalassocola	OTU_424
k__Bacteria; p__Planctomycetota; c__Planctomycetes; o__Pirellulales; f__Pirellulaceae; g__Blastopirellula; s__uncultured bacterium	OTU_848
k__Bacteria; p__Proteobacteria; c__Alphaproteobacteria; o__Rhizobiales; f__Rhizobiaceae; g__Lentilitoribacter; s__uncultured bacterium	OTU_32
k__Bacteria; p__Bdellovibrionota; c__Bdellovibrionia; o__Bdellovibrionales; f__Bdellovibrionaceae; g__Bdellovibrio; s__uncultured marine bacterium	OTU_1527
k__Bacteria; p__Proteobacteria; c__Alphaproteobacteria; o__Caulobacterales; f__Hyphomonadaceae; g__Litorimonas; s__uncultured Alphaproteobacteria bacterium	OTU_77
k__Bacteria; p__Proteobacteria; c__Alphaproteobacteria; o__Sphingomonadales; f__Sphingomonadaceae; g__Qipengyuania; s__uncultured bacterium	OTU_2242
k__Bacteria; p__Proteobacteria; c__Alphaproteobacteria; o__Rhodobacterales; f__Rhodobacteraceae; g__Maribius; s__Maribius sp. MOLA 401	OTU_2069
k__Bacteria; p__Proteobacteria; c__Alphaproteobacteria; o__Puniceispirillales; f__SAR116 clade; g__alpha proteobacterium SCGC AAA015-N04	OTU_120
k__Bacteria; p__Proteobacteria; c__Alphaproteobacteria; o__Sphingomonadales; f__Sphingomonadaceae; g__Erythrobacter; s__uncultured bacterium	OTU_250
k__Bacteria; p__Proteobacteria; c__Alphaproteobacteria; o__Rhodobacterales; f__Rhodobacteraceae; g__Limimaricola; s__Limimaricola hongkongensis	OTU_451
k__Bacteria; p__Proteobacteria; c__Alphaproteobacteria; o__Rhizobiales; f__Rhizobiaceae; g__Allorhizobium-Neorhizobium-Pararhizobium-Rhizobium; s__Agrobacterium radiobacter	OTU_370
k__Bacteria; p__Proteobacteria; c__Gammaproteobacteria; o__Arenicellales; f__Arenicellaceae; g__Arenicella; s__uncultured proteobacterium	OTU_22
k__Bacteria; p__Bacteroidota; c__Bacteroidia; o__Flavobacteriales; f__Flavobacteriaceae; g__NS4 marine group; s__uncultured bacterium	OTU_190
k__Bacteria; p__Proteobacteria; c__Alphaproteobacteria; o__Rhodobacterales; f__Rhodobacteraceae; g__Tateyamaria; s__uncultured bacterium	OTU_542
k__Bacteria; p__Proteobacteria; c__Alphaproteobacteria; o__Rhizobiales; f__Rhizobiales Incertae Sedis; g__Anderseniella; s__uncultured bacterium	OTU_102
k__Bacteria; p__Deinococcota; c__Deinococci; o__Deinococcales; f__Trueperaceae; g__Truepera; s__uncultured bacterium	OTU_1429
k__Bacteria; p__Proteobacteria; c__Gammaproteobacteria; o__Oceanospirillales; f__Halomonadaceae; g__Halomonas; s__Halomonas sp. H1-55	OTU_1508
k__Bacteria; p__Bacteroidota; c__Bacteroidia; o__Flavobacteriales; f__Flavobacteriaceae; g__Tenacibaculum; s__Flavobacteria bacterium S1-62	OTU_798
k__Bacteria; p__Cyanobacteria; c__Cyanobacteriia; o__Synechococcales; f__Synechococcales Incertae Sedis; g__Schizothrix LEGE 07164; s__uncultured bacterium	OTU_11
k__Bacteria; p__Cyanobacteria; c__Cyanobacteriia; o__Phormidesmiales; f__Phormidesmiaceae; g__Phormidesmis ANT.LACV5.1; s__uncultured cyanobacterium	OTU_239
k__Bacteria; p__Proteobacteria; c__Gammaproteobacteria; o__Oceanospirillales; f__Saccharospirillaceae; g__Oceaniserpentilla; s__gamma proteobacterium Yb007	OTU_12
k__Bacteria; p__Bacteroidota; c__Bacteroidia; o__Cytophagales; f__Cyclobacteriaceae; g__Reichenbachiella; s__uncultured bacterium	OTU_453
k__Bacteria; p__Proteobacteria; c__Alphaproteobacteria; o__SAR11 clade; f__Clade IV; g__uncultured bacterium	OTU_225
k__Bacteria; p__Bacteroidota; c__Bacteroidia; o__Flavobacteriales; f__Flavobacteriaceae; g__Aquimarina; s__Aquimarina amphilecti	OTU_82
k__Bacteria; p__Bdellovibrionota; c__Bdellovibrionia; o__Bdellovibrionales; f__Bdellovibrionaceae; g__Bdellovibrio; s__uncultured bacterium	OTU_1356
k__Bacteria; p__Proteobacteria; c__Alphaproteobacteria; o__Caulobacterales; f__Hyphomonadaceae; g__uncultured; s__uncultured Rhodobacterales bacterium	OTU_295
k__Bacteria; p__Proteobacteria; c__Alphaproteobacteria; o__Rhodobacterales; f__Rhodobacteraceae; g__Shimia; s__uncultured bacterium	OTU_6475
k__Bacteria; p__Proteobacteria; c__Gammaproteobacteria; o__Cellvibrionales; f__Porticoccaceae; g__SAR92 clade; s__uncultured bacterium	OTU_1015
k__Bacteria; p__Proteobacteria; c__Gammaproteobacteria; o__Alteromonadales; f__Colwelliaceae; g__Colwellia; s__uncultured bacterium	OTU_1604
k__Bacteria; p__Cyanobacteria; c__Sericytochromatia; o__uncultured bacterium	OTU_254
k__Bacteria; p__Proteobacteria; c__Alphaproteobacteria; o__Caulobacterales; f__Hyphomonadaceae; g__Litorimonas; s__Litorimonas cladophorae	OTU_2940
k__Bacteria; p__Patescibacteria; c__Parcubacteria; o__Candidatus Kaiserbacteria; f__metagenome	OTU_323
k__Bacteria; p__Proteobacteria; c__Alphaproteobacteria; o__Thalassobaculales; f__Nisaeaceae; g__OM75 clade; s__uncultured bacterium	OTU_395
k__Bacteria; p__Proteobacteria; c__Alphaproteobacteria; o__Rhodobacterales; f__Rhodobacteraceae; g__Octadecabacter; s__uncultured bacterium	OTU_561
k__Bacteria; p__Planctomycetota; c__Planctomycetes; o__Pirellulales; f__Pirellulaceae; g__Blastopirellula; s__uncultured bacterium	OTU_35
k__Bacteria; p__Bacteroidota; c__Rhodothermia; o__Rhodothermales; f__Rhodothermaceae; g__Rubrivirga; s__Rubrivirga profundi	OTU_1944
k__Bacteria; p__Proteobacteria; c__Alphaproteobacteria; o__Rhodobacterales; f__Rhodobacteraceae; g__uncultured; s__uncultured bacterium	OTU_369
k__Bacteria; p__Bacteroidota; c__Bacteroidia; o__Flavobacteriales; f__Flavobacteriaceae; g__Tenacibaculum; s__Tenacibaculum sp.	OTU_149
k__Bacteria; p__Proteobacteria; c__Alphaproteobacteria; o__Rhodobacterales; f__Rhodobacteraceae; g__uncultured; s__Rhodobacterales bacterium JY-7	OTU_556
k__Bacteria; p__Proteobacteria; c__Alphaproteobacteria; o__Rhodobacterales; f__Rhodobacteraceae; g__Pseudophaeobacter; s__uncultured marine bacterium	OTU_23
k__Bacteria; p__Planctomycetota; c__Planctomycetes; o__Pirellulales; f__Pirellulaceae; g__Blastopirellula; s__uncultured bacterium	OTU_385
k__Bacteria; p__Actinobacteriota; c__Actinobacteria; o__PeM15; f__uncultured bacterium	OTU_116
k__Bacteria; p__Bacteroidota; c__Bacteroidia; o__Flavobacteriales; f__Flavobacteriaceae; g__Subsaxibacter; s__Aquaticitalea lipolytica	OTU_1569
k__Bacteria; p__Bacteroidota; c__Bacteroidia; o__Flavobacteriales; f__Flavobacteriaceae; g__Winogradskyella; s__Winogradskyella echinorum	OTU_1251
k__Bacteria; p__Proteobacteria; c__Alphaproteobacteria; o__Rhodobacterales; f__Rhodobacteraceae; g__Roseovarius; s__Roseovarius nanhaiticus	OTU_1114
k__Bacteria; p__Bacteroidota; c__Bacteroidia; o__Chitinophagales; f__Saprospiraceae; g__Lewinella; s__uncultured bacterium	OTU_664
k__Bacteria; p__Proteobacteria; c__Alphaproteobacteria; o__Caulobacterales; f__Parvularculaceae; g__Parvularcula; s__Parvularcula lutaonensis	OTU_601
k__Bacteria; p__Bacteroidota; c__Bacteroidia; o__Flavobacteriales; f__Flavobacteriaceae; g__Maribacter; s__Pibocella sp. UDC543	OTU_119
k__Bacteria; p__Proteobacteria; c__Alphaproteobacteria; o__Rhodobacterales; f__Rhodobacteraceae; g__Jannaschia; s__Jannaschia sp.	OTU_897
k__Bacteria; p__Proteobacteria; c__Alphaproteobacteria; o__Rickettsiales; f__Fokiniaceae; g__MD3-55; s__uncultured bacterium	OTU_377
k__Bacteria; p__Bacteroidota; c__Bacteroidia; o__Flavobacteriales; f__Flavobacteriaceae; g__Dokdonia; s__uncultured bacterium	OTU_4131
k__Bacteria; p__Proteobacteria; c__Alphaproteobacteria; o__Rhizobiales; f__Rhizobiaceae; g__Pseudahrensia; s__Pseudahrensia aquimaris	OTU_1498
k__Bacteria; p__Proteobacteria; c__Alphaproteobacteria; o__Rhodobacterales; f__Rhodobacteraceae; g__Amylibacter; s__uncultured Alphaproteobacteria bacterium	OTU_906
k__Bacteria; p__Proteobacteria; c__Gammaproteobacteria; o__Steroidobacterales; f__Woeseiaceae; g__Woeseia; s__uncultured bacterium	OTU_688
k__Bacteria; p__Proteobacteria; c__Alphaproteobacteria; o__Rhodobacterales; f__Rhodobacteraceae; g__uncultured; s__uncultured Alphaproteobacteria bacterium	OTU_230
k__Bacteria; p__Proteobacteria; c__Gammaproteobacteria; o__Steroidobacterales; f__Woeseiaceae; g__Woeseia; s__uncultured bacterium	OTU_3045
k__Bacteria; p__Bacteroidota; c__Bacteroidia; o__Flavobacteriales; f__Cryomorphaceae; g__Cryomorpha; s__uncultured organism	OTU_1205
k__Bacteria; p__Cyanobacteria; c__Cyanobacteriia; o__Synechococcales; f__Synechococcales Incertae Sedis; g__Schizothrix LEGE 07164; s__uncultured bacterium	OTU_872
k__Bacteria; p__Bacteroidota; c__Bacteroidia; o__Flavobacteriales; f__Flavobacteriaceae; g__Meridianimaribacter; s__Meridianimaribacter flavus	OTU_51
k__Bacteria; p__Proteobacteria; c__Alphaproteobacteria; o__Rhodobacterales; f__Rhodobacteraceae; g__Dinoroseobacter; s__uncultured bacterium	OTU_421
k__Bacteria; p__Proteobacteria; c__Alphaproteobacteria; o__Rhodobacterales; f__Rhodobacteraceae; g__Tateyamaria; s__uncultured marine bacterium	OTU_5397
k__Bacteria; p__Bacteroidota; c__Bacteroidia; o__Flavobacteriales; f__Flavobacteriaceae; g__Kordia; s__Kordia ulvae	OTU_275
k__Bacteria; p__Bacteroidota; c__Bacteroidia; o__Flavobacteriales; f__Flavobacteriaceae; g__Cellulophaga; s__Cellulophaga sp. NBRC 101309	OTU_428
k__Bacteria; p__Proteobacteria; c__Alphaproteobacteria; o__Rhodobacterales; f__Rhodobacteraceae; g__Tateyamaria; s__uncultured Alphaproteobacteria bacterium	OTU_5559
k__Bacteria; p__Actinobacteriota; c__Acidimicrobiia; o__Microtrichales; f__Microtrichaceae; g__uncultured; s__uncultured Acidimicrobiales bacterium	OTU_506
k__Bacteria; p__Bacteroidota; c__Bacteroidia; o__Flavobacteriales; f__Flavobacteriaceae; g__Nonlabens; s__Nonlabens antarcticus	OTU_305
k__Bacteria; p__Bacteroidota; c__Bacteroidia; o__Flavobacteriales; f__Flavobacteriaceae; g__Polaribacter; s__metagenome	OTU_2822
k__Bacteria; p__Bacteroidota; c__Bacteroidia; o__Chitinophagales; f__Saprospiraceae; g__Lewinella; s__uncultured bacterium	OTU_2811
k__Bacteria; p__Proteobacteria; c__Gammaproteobacteria; o__Alteromonadales; f__Alteromonadaceae; g__Salinimonas; s__Salinimonas sp. N102	OTU_1933
k__Bacteria; p__Bacteroidota; c__Bacteroidia; o__Flavobacteriales; f__Flavobacteriaceae; g__Pseudofulvibacter; s__Pseudofulvibacter geojedonensis	OTU_26
k__Bacteria; p__Bacteroidota; c__Bacteroidia; o__Chitinophagales; f__Saprospiraceae; g__Portibacter; s__uncultured bacterium	OTU_1140
k__Bacteria; p__Proteobacteria; c__Alphaproteobacteria; o__Caulobacterales; f__Parvularculaceae; g__Amphiplicatus; s__uncultured Alphaproteobacteria bacterium	OTU_926
k__Bacteria; p__Proteobacteria; c__Alphaproteobacteria; o__Rhodobacterales; f__Rhodobacteraceae; g__uncultured; s__Marivita sp. CZ-AX3	OTU_1045
k__Bacteria; p__Proteobacteria; c__Gammaproteobacteria; o__Steroidobacterales; f__Woeseiaceae; g__Woeseia; s__uncultured bacterium	OTU_2778
k__Bacteria; p__Bacteroidota; c__Bacteroidia; o__Flavobacteriales; f__Flavobacteriaceae; g__Olleya; s__Olleya aquimaris	OTU_5577
k__Bacteria; p__Planctomycetota; c__Planctomycetes; o__Pirellulales; f__Pirellulaceae; g__Rhodopirellula; s__unidentified marine bacterioplankton	OTU_192
k__Bacteria; p__Proteobacteria; c__Alphaproteobacteria; o__Caulobacterales; f__Hyphomonadaceae; g__uncultured; s__uncultured Alphaproteobacteria bacterium	OTU_1101
k__Bacteria; p__Proteobacteria; c__Gammaproteobacteria; o__Cellvibrionales; f__Halieaceae; g__OM60(NOR5) clade; s__uncultured bacterium	OTU_410
k__Bacteria; p__Proteobacteria; c__Alphaproteobacteria; o__Rhodobacterales; f__Rhodobacteraceae; g__uncultured; s__Photobacterium profundum 3TCK	OTU_175
k__Bacteria; p__Proteobacteria; c__Alphaproteobacteria; o__Parvibaculales; f__OCS116 clade; g__uncultured bacterium	OTU_207
k__Bacteria; p__Proteobacteria; c__Alphaproteobacteria; o__Rhodobacterales; f__Rhodobacteraceae; g__Sulfitobacter; s__marine bacterium ATAM407_2031	OTU_4863
k__Bacteria; p__Proteobacteria; c__Alphaproteobacteria; o__Sphingomonadales; f__Sphingomonadaceae; g__Erythrobacter; s__uncultured organism	OTU_632
k__Bacteria; p__Bacteroidota; c__Bacteroidia; o__Chitinophagales; f__Saprospiraceae; g__Lewinella; s__uncultured marine bacterium	OTU_569
k__Bacteria; p__Proteobacteria; c__Alphaproteobacteria; o__Caulobacterales; f__Hyphomonadaceae; g__uncultured; s__uncultured Alphaproteobacteria bacterium	OTU_1060
k__Bacteria; p__Proteobacteria; c__Alphaproteobacteria; o__Rhodobacterales; f__Rhodobacteraceae; g__Roseovarius; s__uncultured Rhodobacteraceae bacterium	OTU_92
k__Bacteria; p__Proteobacteria; c__Alphaproteobacteria; o__Rickettsiales; f__S25-593; g__uncultured bacterium	OTU_555
k__Bacteria; p__Bacteroidota; c__Bacteroidia; o__Flavobacteriales; f__Flavobacteriaceae; g__Pibocella; s__uncultured bacterium	OTU_1740
k__Bacteria; p__Bacteroidota; c__Bacteroidia; o__Flavobacteriales; f__Flavobacteriaceae; g__Ulvibacter; s__uncultured bacterium	OTU_357
k__Bacteria; p__Proteobacteria; c__Alphaproteobacteria; o__Rhizobiales; f__Methyloligellaceae; g__uncultured; s__uncultured bacterium	OTU_733
k__Bacteria; p__Proteobacteria; c__Alphaproteobacteria; o__Rhodobacterales; f__Rhodobacteraceae; g__Octadecabacter; s__Octadecabacter sp. LPB0143	OTU_1331
k__Bacteria; p__Bacteroidota; c__Bacteroidia; o__Flavobacteriales; f__Flavobacteriaceae; g__Croceitalea; s__Croceitalea bacterium PAORIC-8	OTU_1553
k__Bacteria; p__Proteobacteria; c__Gammaproteobacteria; o__Oceanospirillales; f__Alcanivoracaceae; g__Alcanivorax; s__uncultured Alcanivorax sp.	OTU_182
k__Bacteria; p__Bacteroidota; c__Bacteroidia; o__Chitinophagales; f__Saprospiraceae; g__uncultured; s__uncultured bacterium	OTU_942
k__Bacteria; p__Bacteroidota; c__Bacteroidia; o__Flavobacteriales; f__Crocinitomicaceae; g__Salinirepens; s__uncultured marine bacterium	OTU_97
k__Bacteria; p__Proteobacteria; c__Gammaproteobacteria; o__Arenicellales; f__Arenicellaceae; g__Arenicella; s__uncultured bacterium	OTU_223
k__Bacteria; p__Proteobacteria; c__Gammaproteobacteria; o__Alteromonadales; f__Alteromonadaceae; g__Rheinheimera; s__Rheinheimera baltica	OTU_296
k__Bacteria; p__Proteobacteria; c__Alphaproteobacteria; o__Rhodobacterales; f__Rhodobacteraceae; g__Thalassobius; s__Thalassobius mediterraneus	OTU_1755
k__Bacteria; p__Bacteroidota; c__Bacteroidia; o__Flavobacteriales; f__Cryomorphaceae; g__Vicingus; s__uncultured bacterium	OTU_76
k__Bacteria; p__Planctomycetota; c__Planctomycetes; o__Planctomycetales; f__Rubinisphaeraceae; g__uncultured; s__uncultured planctomycete	OTU_25
k__Bacteria; p__Proteobacteria; c__Gammaproteobacteria; o__Pseudomonadales; f__Pseudomonadaceae; g__Pseudomonas; s__uncultured gamma proteobacterium	OTU_2046
k__Bacteria; p__Proteobacteria; c__Alphaproteobacteria; o__Rhodobacterales; f__Rhodobacteraceae; g__Defluviimonas; s__uncultured bacterium	OTU_709
k__Bacteria; p__Bacteroidota; c__Bacteroidia; o__Chitinophagales; f__Saprospiraceae; g__uncultured; s__uncultured bacterium	OTU_1153
k__Bacteria; p__Proteobacteria; c__Alphaproteobacteria; o__Rhodobacterales; f__Rhodobacteraceae; g__uncultured; s__uncultured bacterium	OTU_714
k__Bacteria; p__Proteobacteria; c__Gammaproteobacteria; o__Steroidobacterales; f__Woeseiaceae; g__Woeseia; s__uncultured gamma proteobacterium	OTU_338
k__Bacteria; p__Proteobacteria; c__Alphaproteobacteria; o__Rhizobiales; f__Methyloligellaceae; g__uncultured; s__uncultured Alphaproteobacteria bacterium	OTU_55
k__Bacteria; p__Proteobacteria; c__Alphaproteobacteria; o__Rhodobacterales; f__Rhodobacteraceae; g__Pontivivens; s__Pontivivens insulae	OTU_1020
k__Bacteria; p__Proteobacteria; c__Gammaproteobacteria; o__Alteromonadales; f__Marinobacteraceae; g__Marinobacter; s__Marinobacter lipolyticus SM19	OTU_317
k__Bacteria; p__Bacteroidota; c__Bacteroidia; o__Flavobacteriales; f__Cryomorphaceae; g__uncultured; s__uncultured marine bacterium	OTU_475
k__Bacteria; p__Bacteroidota; c__Bacteroidia; o__Flavobacteriales; f__Flavobacteriaceae; g__uncultured; s__uncultured Bacteroidetes bacterium	OTU_1308
k__Bacteria; p__Proteobacteria; c__Alphaproteobacteria; o__Sphingomonadales; f__Sphingomonadaceae; g__Parasphingopyxis; s__uncultured bacterium	OTU_53
k__Bacteria; p__Bacteroidota; c__Bacteroidia; o__Flavobacteriales; f__Flavobacteriaceae; g__Maritimimonas; s__uncultured marine bacterium	OTU_106
k__Bacteria; p__Cyanobacteria; c__Cyanobacteriia; o__Cyanobacteriales; f__Xenococcaceae; g__Pleurocapsa PCC-7319; s__Xenococcaceae cyanobacterium CENA345	OTU_1255
k__Bacteria; p__Proteobacteria; c__Alphaproteobacteria; o__Rhizobiales; f__Rhizobiaceae; g__uncultured; s__uncultured bacterium	OTU_1183
k__Bacteria; p__Proteobacteria; c__Alphaproteobacteria; o__Rhodobacterales; f__Rhodobacteraceae; g__uncultured; s__uncultured bacterium	OTU_5723
k__Bacteria; p__Bacteroidota; c__Bacteroidia; o__Flavobacteriales; f__Flavobacteriaceae; g__Muriicola; s__Muriicola jejuensis	OTU_843
k__Bacteria; p__Actinobacteriota; c__Acidimicrobiia; o__Microtrichales; f__Microtrichaceae; g__uncultured; s__uncultured bacterium	OTU_616
k__Bacteria; p__Planctomycetota; c__Planctomycetes; o__Pirellulales; f__Pirellulaceae; g__Rhodopirellula; s__planctomycete MS30D1	OTU_186
k__Bacteria; p__Actinobacteriota; c__Acidimicrobiia; o__Microtrichales; f__Microtrichaceae; g__Sva0996 marine group; s__uncultured Acidimicrobiales bacterium	OTU_180
k__Bacteria; p__Bacteroidota; c__Bacteroidia; o__Flavobacteriales; f__Flavobacteriaceae; g__Ulvibacter; s__Ulvibacter litoralis	OTU_1368
k__Bacteria; p__Bacteroidota; c__Bacteroidia; o__Flavobacteriales; f__Flavobacteriaceae; g__Pseudofulvibacter; s__uncultured bacterium	OTU_741
k__Bacteria; p__Proteobacteria; c__Gammaproteobacteria; o__SAR86 clade; f__uncultured marine bacterium	OTU_1294
k__Bacteria; p__Bacteroidota; c__Bacteroidia; o__Chitinophagales; f__Saprospiraceae; g__Aureispira; s__uncultured bacterium	OTU_1173
k__Bacteria; p__Planctomycetota; c__Planctomycetes; o__Pirellulales; f__Pirellulaceae; g__Blastopirellula; s__uncultured planctomycete	OTU_4671
k__Bacteria; p__Proteobacteria; c__Gammaproteobacteria; o__Arenicellales; f__Arenicellaceae; g__Arenicella; s__Arenicella chitinivorans	OTU_170
k__Archaea; p__Thermoplasmatota; c__Thermoplasmata; o__Marine Group II; f__uncultured archaeon	OTU_217
k__Bacteria; p__Bacteroidota; c__Bacteroidia; o__Chitinophagales; f__uncultured; g__uncultured bacterium	OTU_2180
k__Bacteria; p__Proteobacteria; c__Alphaproteobacteria; o__Rhodobacterales; f__Rhodobacteraceae; g__Nereida; s__uncultured Nereida sp.	OTU_748
k__Bacteria; p__Verrucomicrobiota; c__Verrucomicrobiae; o__Verrucomicrobiales; f__Rubritaleaceae; g__Haloferula; s__uncultured Verrucomicrobiae bacterium	OTU_358
k__Bacteria; p__Proteobacteria; c__Alphaproteobacteria; o__Caulobacterales; f__Parvularculaceae; g__Parvularcula; s__Parvularcula oceani	OTU_1736
k__Bacteria; p__Proteobacteria; c__Alphaproteobacteria; o__uncultured; f__uncultured bacterium	OTU_800
k__Bacteria; p__Proteobacteria; c__Gammaproteobacteria; o__Oceanospirillales; f__Nitrincolaceae; g__Marinobacterium; s__uncultured Marinobacterium sp.	OTU_139
k__Bacteria; p__Bacteroidota; c__Bacteroidia; o__Cytophagales; f__Hymenobacteraceae; g__Hymenobacter; s__Hymenobacter sp. PDD-47b-5	OTU_5364
k__Bacteria; p__Actinobacteriota; c__Actinobacteria; o__Frankiales; f__uncultured; g__uncultured bacterium	OTU_3408
k__Bacteria; p__Bacteroidota; c__Bacteroidia; o__Flavobacteriales; f__NS9 marine group; g__uncultured bacterium	OTU_252
k__Bacteria; p__Proteobacteria; c__Gammaproteobacteria; o__Pseudomonadales; f__Moraxellaceae; g__uncultured marine bacterium	OTU_537
k__Bacteria; p__Actinobacteriota; c__Rubrobacteria; o__Rubrobacterales; f__Rubrobacteriaceae; g__Rubrobacter; s__uncultured bacterium	OTU_1638
k__Bacteria; p__Bacteroidota; c__Bacteroidia; o__Flavobacteriales; f__Flavobacteriaceae; g__Winogradskyella; s__uncultured Bacteroidetes bacterium	OTU_234
k__Bacteria; p__Proteobacteria; c__Gammaproteobacteria; o__SAR86 clade; f__uncultured marine bacterium	OTU_3122
k__Bacteria; p__Bacteroidota; c__Bacteroidia; o__Flavobacteriales; f__Flavobacteriaceae; g__NS4 marine group; s__uncultured bacterium	OTU_2406
k__Bacteria; p__Campilobacterota; c__Campylobacteria; o__Campylobacterales; f__Arcobacteraceae; g__uncultured; s__uncultured bacterium	OTU_717
k__Bacteria; p__Actinobacteriota; c__Acidimicrobiia; o__Microtrichales; f__Microtrichaceae; g__Sva0996 marine group; s__uncultured bacterium	OTU_199
k__Bacteria; p__Planctomycetota; c__Planctomycetes; o__Planctomycetales; f__Rubinisphaeraceae; g__Fuerstia; s__uncultured bacterium	OTU_330
k__Bacteria; p__Proteobacteria; c__Gammaproteobacteria; o__SAR86 clade; f__uncultured bacterium	OTU_138
k__Bacteria; p__Proteobacteria; c__Gammaproteobacteria; o__Pseudomonadales; f__Pseudomonadaceae; g__Pseudomonas; s__Pseudomonas xinjiangensis	OTU_812
k__Bacteria; p__Actinobacteriota; c__Actinobacteria; o__Micrococcales; f__Intrasporangiaceae; g__Arsenicicoccus; s__uncultured bacterium	OTU_1472
k__Bacteria; p__Proteobacteria; c__Gammaproteobacteria; o__Oceanospirillales; f__Saccharospirillaceae; g__Oleibacter; s__uncultured bacterium	OTU_57
k__Bacteria; p__Proteobacteria; c__Alphaproteobacteria; o__Caulobacterales; f__Parvularculaceae; g__Marinicaulis; s__uncultured bacterium	OTU_315
k__Bacteria; p__Proteobacteria; c__Gammaproteobacteria; o__Alteromonadales; f__Alteromonadaceae; g__Paraglaciecola; s__Paraglaciecola aestuariivivens	OTU_3853
k__Bacteria; p__Bacteroidota; c__Rhodothermia; o__Balneolales; f__Balneolaceae; g__Balneola; s__uncultured bacterium	OTU_347
k__Bacteria; p__Proteobacteria; c__Alphaproteobacteria; o__Caulobacterales; f__Hyphomonadaceae; g__Henriciella; s__Henriciella sp. LA220	OTU_534
k__Bacteria; p__Proteobacteria; c__Alphaproteobacteria; o__Puniceispirillales; f__SAR116 clade; g__marine metagenome	OTU_795
k__Bacteria; p__Proteobacteria; c__Gammaproteobacteria; o__Vibrionales; f__Vibrionaceae; g__Vibrio; s__Vibrio antiquarius	OTU_638
k__Bacteria; p__Proteobacteria; c__Gammaproteobacteria; o__Alteromonadales; f__Shewanellaceae; g__Psychrobium; s__uncultured bacterium	OTU_2432
k__Bacteria; p__Proteobacteria; c__Alphaproteobacteria; o__Rhodobacterales; f__Rhodobacteraceae; g__Roseovarius; s__Roseovarius sp.	OTU_643
k__Bacteria; p__Proteobacteria; c__Gammaproteobacteria; o__Oceanospirillales; f__Alcanivoracaceae; g__Ketobacter; s__uncultured bacterium	OTU_60
k__Bacteria; p__Proteobacteria; c__Gammaproteobacteria; o__Thiomicrospirales; f__Thioglobaceae; g__SUP05 cluster; s__uncultured gamma proteobacterium	OTU_205
k__Bacteria; p__Proteobacteria; c__Alphaproteobacteria; o__SAR11 clade; f__Clade III; g__uncultured bacterium	OTU_802
k__Bacteria; p__Proteobacteria; c__Gammaproteobacteria; o__Gammaproteobacteria Incertae Sedis; f__Unknown Family; g__Marinicella; s__Marinicella sp. F2	OTU_1560
k__Bacteria; p__Proteobacteria; c__Gammaproteobacteria; o__Oceanospirillales; f__Saccharospirillaceae; g__Oleibacter; s__uncultured bacterium	OTU_61
k__Bacteria; p__Dadabacteria; c__Dadabacteriia; o__Dadabacteriales; f__uncultured bacterium	OTU_725
k__Bacteria; p__Proteobacteria; c__Gammaproteobacteria; o__Cellvibrionales; f__Halieaceae; g__OM60(NOR5) clade; s__uncultured bacterium	OTU_1396
k__Bacteria; p__Proteobacteria; c__Gammaproteobacteria; o__Cellvibrionales; f__Porticoccaceae; g__SAR92 clade; s__uncultured SAR92 cluster bacterium	OTU_1735
k__Archaea; p__Thermoplasmatota; c__Thermoplasmata; o__Marine Group II; f__marine metagenome	OTU_1068
k__Bacteria; p__Planctomycetota; c__Planctomycetes; o__Pirellulales; f__Pirellulaceae; g__Blastopirellula; s__uncultured bacterium	OTU_212
k__Bacteria; p__Actinobacteriota; c__Acidimicrobiia; o__Microtrichales; f__Microtrichaceae; g__Sva0996 marine group; s__marine metagenome	OTU_381
k__Bacteria; p__Actinobacteriota; c__Actinobacteria; o__Micrococcales; f__Microbacteriaceae; g__DS001; s__marine metagenome	OTU_603
k__Bacteria; p__Proteobacteria; c__Alphaproteobacteria; o__Rickettsiales; f__SM2D12; g__uncultured bacterium	OTU_160
k__Bacteria; p__Proteobacteria; c__Gammaproteobacteria; o__Oceanospirillales; f__Nitrincolaceae; g__uncultured; s__uncultured bacterium	OTU_411
k__Bacteria; p__Proteobacteria; c__Alphaproteobacteria; o__Rhodobacterales; f__Rhodobacteraceae; g__uncultured; s__uncultured Rhodobacteraceae bacterium	OTU_321
k__Bacteria; p__Bdellovibrionota; c__Bdellovibrionia; o__Bdellovibrionales; f__Bdellovibrionaceae; g__Bdellovibrio; s__uncultured marine bacterium	OTU_3275
k__Bacteria; p__Marinimicrobia (SAR406 clade); c__uncultured marine bacterium	OTU_392
k__Bacteria; p__Proteobacteria; c__Alphaproteobacteria; o__Rhizobiales; f__Stappiaceae; g__Labrenzia; s__Labrenzia alexandrii DFL-11	OTU_227
k__Bacteria; p__Proteobacteria; c__Gammaproteobacteria; o__Burkholderiales; f__Comamonadaceae; g__Diaphorobacter; s__uncultured bacterium	OTU_332
k__Bacteria; p__Proteobacteria; c__Gammaproteobacteria; o__Alteromonadales; f__Colwelliaceae; g__Thalassotalea; s__Thalassotalea eurytherma	OTU_267
k__Bacteria; p__Bacteroidota; c__Bacteroidia; o__Flavobacteriales; f__Flavobacteriaceae; g__uncultured bacterium	OTU_209
k__Bacteria; p__Bacteroidota; c__Bacteroidia; o__Flavobacteriales; f__Flavobacteriaceae; g__Tenacibaculum; s__Tenacibaculum geojense	OTU_1518
k__Bacteria; p__Proteobacteria; c__Gammaproteobacteria; o__Steroidobacterales; f__Woeseiaceae; g__Woeseia; s__uncultured bacterium	OTU_2440
k__Bacteria; p__Proteobacteria; c__Alphaproteobacteria; o__Caulobacterales; f__Hyphomonadaceae; g__Robiginitomaculum; s__uncultured Alphaproteobacteria bacterium	OTU_1033
k__Bacteria; p__Bacteroidota; c__Bacteroidia; o__Flavobacteriales; f__Flavobacteriaceae; g__Aquibacter; s__uncultured Bacteroidetes bacterium	OTU_5474
k__Bacteria; p__Bacteroidota; c__Bacteroidia; o__Chitinophagales; f__Saprospiraceae; g__Lewinella; s__uncultured bacterium	OTU_614
k__Bacteria; p__Actinobacteriota; c__Acidimicrobiia; o__Microtrichales; f__Microtrichaceae; g__uncultured; s__uncultured bacterium	OTU_746
k__Bacteria; p__Bacteroidota; c__Bacteroidia; o__Flavobacteriales; f__Flavobacteriaceae; g__Tenacibaculum; s__Tenacibaculum sp. SZ-18	OTU_260
k__Bacteria; p__Bacteroidota; c__Bacteroidia; o__Cytophagales; f__Cyclobacteriaceae; g__uncultured; s__uncultured bacterium	OTU_857
k__Bacteria; p__Cyanobacteria; c__Cyanobacteriia; o__Cyanobacteriales; f__Oscillatoriaceae; g__uncultured; s__uncultured bacterium	OTU_668
k__Bacteria; p__Planctomycetota; c__Planctomycetes; o__Planctomycetales; f__Rubinisphaeraceae; g__Fuerstia; s__uncultured bacterium	OTU_84
k__Bacteria; p__Cyanobacteria; c__Cyanobacteriia; o__Cyanobacteriales; f__Xenococcaceae; g__Chroococcidiopsis PCC-6712; s__uncultured cyanobacterium	OTU_1090
k__Bacteria; p__Bacteroidota; c__Bacteroidia; o__Flavobacteriales; f__Flavobacteriaceae; g__Tenacibaculum; s__Tenacibaculum sp. U1368-101106-SW106	OTU_770
k__Bacteria; p__Proteobacteria; c__Alphaproteobacteria; o__Rhizobiales; f__Hyphomicrobiaceae; g__Filomicrobium; s__uncultured bacterium	OTU_1628
k__Bacteria; p__Bacteroidota; c__Bacteroidia; o__Chitinophagales; f__Saprospiraceae; g__uncultured; s__uncultured bacterium	OTU_840
k__Bacteria; p__Proteobacteria; c__Gammaproteobacteria; o__Steroidobacterales; f__Woeseiaceae; g__Woeseia; s__uncultured bacterium	OTU_492
k__Bacteria; p__Proteobacteria; c__Gammaproteobacteria; o__Oceanospirillales; f__Nitrincolaceae; g__Amphritea; s__Amphritea balenae	OTU_1643
k__Bacteria; p__Proteobacteria; c__Alphaproteobacteria; o__uncultured; f__uncultured bacterium	OTU_482
k__Bacteria; p__Proteobacteria; c__Alphaproteobacteria; o__Rhodobacterales; f__Rhodobacteraceae; g__Actibacterium; s__uncultured bacterium	OTU_1332
k__Bacteria; p__Proteobacteria; c__Alphaproteobacteria; o__Rhodobacterales; f__Rhodobacteraceae; g__uncultured; s__uncultured bacterium	OTU_1026
k__Bacteria; p__Bacteroidota; c__Bacteroidia; o__Chitinophagales; f__Saprospiraceae; g__Lewinella; s__uncultured bacterium	OTU_1327
k__Bacteria; p__Proteobacteria; c__Gammaproteobacteria; o__SZB50; f__uncultured gamma proteobacterium	OTU_1557
k__Bacteria; p__Proteobacteria; c__Gammaproteobacteria; o__Steroidobacterales; f__Woeseiaceae; g__Woeseia; s__uncultured gamma proteobacterium	OTU_361
k__Bacteria; p__Bacteroidota; c__Bacteroidia; o__Flavobacteriales; f__Flavobacteriaceae; g__Aureicoccus marinus	OTU_81
k__Bacteria; p__Proteobacteria; c__Gammaproteobacteria; o__Alteromonadales; f__Alteromonadaceae; g__Paraglaciecola; s__bacterium QM22	OTU_1064
k__Bacteria; p__Bacteroidota; c__Bacteroidia; o__Flavobacteriales; f__Flavobacteriaceae; g__Zeaxanthinibacter; s__uncultured Flavobacterium sp.	OTU_380
k__Bacteria; p__Proteobacteria; c__Gammaproteobacteria; o__pItb-vmat-80; f__uncultured bacterium	OTU_525
k__Bacteria; p__Proteobacteria; c__Gammaproteobacteria; o__Granulosicoccales; f__Granulosicoccaceae; g__Granulosicoccus; s__uncultured gamma proteobacterium	OTU_1202
k__Bacteria; p__Proteobacteria; c__Gammaproteobacteria; o__Oceanospirillales; f__Oleiphilaceae; g__Oleiphilus; s__uncultured bacterium AD12-E7	OTU_5
k__Bacteria; p__Bacteroidota; c__Bacteroidia; o__Flavobacteriales; f__Flavobacteriaceae; g__Tenacibaculum; s__Tenacibaculum litopenaei	OTU_474
k__Bacteria; p__Proteobacteria; c__Alphaproteobacteria; o__uncultured; f__uncultured Alphaproteobacteria bacterium	OTU_442
k__Bacteria; p__Planctomycetota; c__Planctomycetes; o__Pirellulales; f__Pirellulaceae; g__Blastopirellula; s__uncultured Planctomycetales bacterium	OTU_5434
k__Bacteria; p__Proteobacteria; c__Alphaproteobacteria; o__Rhodobacterales; f__Rhodobacteraceae; g__Donghicola sp. OG05	OTU_437
k__Bacteria; p__Bacteroidota; c__Bacteroidia; o__Flavobacteriales; f__Flavobacteriaceae; g__Nonlabens; s__Nonlabens sp. MIC269	OTU_333
k__Bacteria; p__Proteobacteria; c__Gammaproteobacteria; o__Thiotrichales; f__Thiotrichaceae; g__Leucothrix; s__Leucothrix mucor DSM 2157	OTU_459
k__Bacteria; p__Proteobacteria; c__Alphaproteobacteria; o__Caulobacterales; f__Hyphomonadaceae; g__Maricaulis; s__Maricaulis maris MCS10	OTU_573
k__Bacteria; p__Bacteroidota; c__Bacteroidia; o__Chitinophagales; f__Saprospiraceae; g__Rubidimonas; s__uncultured bacterium	OTU_905
k__Bacteria; p__Verrucomicrobiota; c__Verrucomicrobiae; o__Opitutales; f__Puniceicoccaceae; g__Lentimonas; s__uncultured bacterium	OTU_355
k__Bacteria; p__Bacteroidota; c__Bacteroidia; o__Flavobacteriales; f__Flavobacteriaceae; g__Tenacibaculum; s__Cytophaga sp. MBIC04665	OTU_389
k__Bacteria; p__Bacteroidota; c__Bacteroidia; o__Flavobacteriales; f__Flavobacteriaceae; g__Gilvibacter; s__Gilvibacter sediminis	OTU_2385
k__Bacteria; p__Proteobacteria; c__Alphaproteobacteria; o__Rhodobacterales; f__Rhodobacteraceae; g__Oceanicola; s__Oceanicola litoreus	OTU_477
k__Bacteria; p__Proteobacteria; c__Gammaproteobacteria; o__Steroidobacterales; f__Woeseiaceae; g__Woeseia; s__uncultured gamma proteobacterium	OTU_922
k__Bacteria; p__Proteobacteria; c__Gammaproteobacteria; o__Steroidobacterales; f__Woeseiaceae; g__Woeseia; s__uncultured bacterium	OTU_1352
k__Bacteria; p__Proteobacteria; c__Gammaproteobacteria; o__Alteromonadales; f__Pseudoalteromonadaceae; g__Psychrosphaera; s__uncultured bacterium	OTU_176
k__Bacteria; p__Planctomycetota; c__Planctomycetes; o__Pirellulales; f__Pirellulaceae; g__Blastopirellula; s__uncultured bacterium	OTU_1155
k__Bacteria; p__Actinobacteriota; c__Acidimicrobiia; o__Microtrichales; f__Microtrichaceae; g__uncultured; s__uncultured bacterium	OTU_1455
k__Bacteria; p__Proteobacteria; c__Gammaproteobacteria; o__Oceanospirillales; f__Saccharospirillaceae; g__uncultured; s__uncultured bacterium	OTU_17
k__Bacteria; p__Bacteroidota; c__Bacteroidia; o__Cytophagales; f__Cyclobacteriaceae; g__uncultured; s__uncultured bacterium	OTU_1156
k__Bacteria; p__Planctomycetota; c__Planctomycetes; o__Planctomycetales; f__Rubinisphaeraceae; g__uncultured; s__uncultured planctomycete	OTU_2939
k__Bacteria; p__Proteobacteria; c__Alphaproteobacteria; o__Rhodobacterales; f__Rhodobacteraceae; g__uncultured; s__uncultured bacterium	OTU_1093
k__Bacteria; p__Bacteroidota; c__Bacteroidia; o__Flavobacteriales; f__Flavobacteriaceae; g__Aquibacter; s__uncultured bacterium	OTU_24
k__Bacteria; p__Bacteroidota; c__Bacteroidia; o__Flavobacteriales; f__Flavobacteriaceae; g__Muricauda; s__Flavobacteriaceae bacterium B7	OTU_412
k__Bacteria; p__Proteobacteria; c__Gammaproteobacteria; o__Gammaproteobacteria Incertae Sedis; f__Unknown Family; g__uncultured; s__uncultured bacterium	OTU_1881
k__Bacteria; p__Proteobacteria; c__Gammaproteobacteria; o__Granulosicoccales; f__Granulosicoccaceae; g__Granulosicoccus; s__uncultured gamma proteobacterium	OTU_4016
k__Bacteria; p__Proteobacteria; c__Gammaproteobacteria; o__Gammaproteobacteria Incertae Sedis; f__Unknown Family; g__Alkalimarinus; s__uncultured bacterium	OTU_45
k__Bacteria; p__Proteobacteria; c__Gammaproteobacteria; o__Cellvibrionales; f__Spongiibacteraceae; g__BD1-7 clade; s__uncultured gamma proteobacterium	OTU_1161
k__Bacteria; p__Proteobacteria; c__Gammaproteobacteria; o__Granulosicoccales; f__uncultured; g__uncultured bacterium	OTU_1059
k__Bacteria; p__Proteobacteria; c__Gammaproteobacteria; o__Oceanospirillales; f__Oleiphilaceae; g__Oleiphilus; s__uncultured Oleiphilus sp.	OTU_517
k__Bacteria; p__Planctomycetota; c__Planctomycetes; o__Pirellulales; f__Pirellulaceae; g__Bythopirellula; s__uncultured planctomycete	OTU_1316
k__Bacteria; p__Proteobacteria; c__Alphaproteobacteria; o__Micavibrionales; f__uncultured; g__uncultured Rhizobiales bacterium	OTU_894
k__Bacteria; p__Acidobacteriota; c__Blastocatellia; o__Blastocatellales; f__Blastocatellaceae; g__Blastocatella; s__uncultured bacterium	OTU_1670
k__Bacteria; p__Proteobacteria; c__Alphaproteobacteria; o__Micavibrionales; f__Micavibrionaceae; g__uncultured; s__uncultured bacterium	OTU_454
k__Bacteria; p__Proteobacteria; c__Alphaproteobacteria; o__Rhodobacterales; f__Rhodobacteraceae; g__uncultured; s__uncultured bacterium	OTU_1457
k__Bacteria; p__Proteobacteria; c__Gammaproteobacteria; o__Alteromonadales; f__Colwelliaceae; g__Thalassotalea; s__uncultured bacterium	OTU_572
k__Bacteria; p__Proteobacteria; c__Alphaproteobacteria; o__Rhizobiales; f__Hyphomicrobiaceae; g__uncultured; s__uncultured bacterium	OTU_833
k__Bacteria; p__Proteobacteria; c__Alphaproteobacteria; o__Rhodobacterales; f__Rhodobacteraceae; g__uncultured; s__uncultured bacterium	OTU_1703
k__Bacteria; p__Proteobacteria; c__Alphaproteobacteria; o__Parvibaculales; f__PS1 clade; g__uncultured bacterium	OTU_325
k__Bacteria; p__Bacteroidota; c__Bacteroidia; o__Flavobacteriales; f__Flavobacteriaceae; g__Eudoraea; s__uncultured bacterium	OTU_300
k__Bacteria; p__Planctomycetota; c__Planctomycetes; o__Planctomycetales; f__Rubinisphaeraceae; g__Fuerstia; s__Fuerstia marisgermanicae	OTU_1172
k__Bacteria; p__Proteobacteria; c__Alphaproteobacteria; o__Sphingomonadales; f__Sphingomonadaceae; g__uncultured; s__Sphingomonadaceae bacterium BL116	OTU_3127
k__Bacteria; p__Proteobacteria; c__Alphaproteobacteria; o__Rhodobacterales; f__Rhodobacteraceae; g__Silicimonas; s__uncultured bacterium	OTU_5916
k__Bacteria; p__Proteobacteria; c__Alphaproteobacteria; o__Rhodobacterales; f__Rhodobacteraceae; g__uncultured; s__uncultured bacterium	OTU_1074
k__Bacteria; p__Proteobacteria; c__Alphaproteobacteria; o__Rhodobacterales; f__Rhodobacteraceae; g__Limibaculum; s__uncultured bacterium	OTU_1582
k__Bacteria; p__Proteobacteria; c__Alphaproteobacteria; o__Caulobacterales; f__Hyphomonadaceae; g__Algimonas; s__uncultured bacterium	OTU_3889
k__Bacteria; p__Bacteroidota; c__Bacteroidia; o__Flavobacteriales; f__Flavobacteriaceae; g__Mesoflavibacter; s__Mesoflavibacter sp. NBRC 110217	OTU_65
k__Bacteria; p__Bacteroidota; c__Bacteroidia; o__Flavobacteriales; f__Flavobacteriaceae; g__uncultured; s__uncultured bacterium	OTU_831
k__Bacteria; p__Proteobacteria; c__Gammaproteobacteria; o__Tenderiales; f__Tenderiaceae; g__Candidatus Tenderia; s__uncultured bacterium	OTU_544
k__Bacteria; p__Proteobacteria; c__Gammaproteobacteria; o__Oceanospirillales; f__Oleiphilaceae; g__Oleiphilus; s__uncultured bacterium	OTU_49
k__Bacteria; p__Bacteroidota; c__Bacteroidia; o__Flavobacteriales; f__NS9 marine group; g__uncultured bacterium	OTU_809
k__Bacteria; p__Patescibacteria; c__Gracilibacteria; o__JGI 0000069-P22; f__uncultured bacterium	OTU_1617
k__Bacteria; p__Proteobacteria; c__Gammaproteobacteria; o__Thiotrichales; f__Thiotrichaceae; g__Leucothrix; s__uncultured bacterium	OTU_222
k__Bacteria; p__Proteobacteria; c__Gammaproteobacteria; o__Burkholderiales; f__Comamonadaceae; g__Hydrogenophaga; s__Hydrogenophaga sp. N8S-2-6	OTU_363
k__Bacteria; p__Bacteroidota; c__Bacteroidia; o__Flavobacteriales; f__Flavobacteriaceae; g__Psychroserpens; s__Psychroserpens sp. KLE1228	OTU_2231
k__Bacteria; p__Proteobacteria; c__Gammaproteobacteria; o__Oceanospirillales; f__Oceanospirillaceae; g__Oceanospirillum; s__uncultured Oceanospirillum sp.	OTU_2307
k__Bacteria; p__Proteobacteria; c__Gammaproteobacteria; o__Alteromonadales; f__Marinobacteraceae; g__Marinobacter; s__Marinobacter nanhaiticus D15-8W	OTU_1132
k__Bacteria; p__Bacteroidota; c__Bacteroidia; o__Flavobacteriales; f__Flavobacteriaceae; g__Maribacter; s__uncultured bacterium	OTU_137
k__Bacteria; p__Proteobacteria; c__Gammaproteobacteria; o__Granulosicoccales; f__uncultured; g__uncultured bacterium	OTU_486
k__Bacteria; p__Proteobacteria; c__Alphaproteobacteria; o__Caulobacterales; f__Hyphomonadaceae; g__Ponticaulis; s__uncultured organism	OTU_730
k__Bacteria; p__Proteobacteria; c__Alphaproteobacteria; o__Rhodobacterales; f__Rhodobacteraceae; g__Oceanicola; s__Oceanicola granulosus HTCC2516	OTU_1644
k__Bacteria; p__Proteobacteria; c__Gammaproteobacteria; o__Oceanospirillales; f__Oleiphilaceae; g__Oleiphilus; s__Oleiphilus sp. HI0043	OTU_20
k__Bacteria; p__Proteobacteria; c__Gammaproteobacteria; o__Alteromonadales; f__Pseudoalteromonadaceae; g__Algicola; s__Algicola bacteriolytica	OTU_1534
k__Bacteria; p__Proteobacteria; c__Alphaproteobacteria; o__Kiloniellales; f__Kiloniellaceae; g__uncultured; s__uncultured bacterium	OTU_662
k__Bacteria; p__Bacteroidota; c__Bacteroidia; o__Flavobacteriales; f__Flavobacteriaceae; g__Robiginitalea; s__bacterium AMSU	OTU_627
k__Bacteria; p__Proteobacteria; c__Gammaproteobacteria; o__Alteromonadales; f__Colwelliaceae; g__Colwellia; s__uncultured bacterium	OTU_148
k__Bacteria; p__Verrucomicrobiota; c__Verrucomicrobiae; o__Opitutales; f__Puniceicoccaceae; g__Lentimonas; s__uncultured bacterium	OTU_6705
k__Bacteria; p__Proteobacteria; c__Gammaproteobacteria; o__Oceanospirillales; f__Saccharospirillaceae; g__Litoribacillus; s__gamma proteobacterium 25	OTU_1031
k__Bacteria; p__Proteobacteria; c__Gammaproteobacteria; o__Oceanospirillales; f__Saccharospirillaceae; g__Oleispira; s__uncultured Antarctic sea ice bacterium	OTU_316
k__Bacteria; p__Bacteroidota; c__Bacteroidia; o__Flavobacteriales; f__Flavobacteriaceae; g__Ulvibacter; s__uncultured Bacteroidetes bacterium	OTU_2641
k__Bacteria; p__Verrucomicrobiota; c__Verrucomicrobiae; o__Verrucomicrobiales; f__Rubritaleaceae; g__Roseibacillus; s__uncultured bacterium	OTU_1376
k__Bacteria; p__Proteobacteria; c__Gammaproteobacteria; o__Arenicellales; f__Arenicellaceae; g__uncultured; s__uncultured bacterium	OTU_387
k__Bacteria; p__Proteobacteria; c__Gammaproteobacteria; o__Alteromonadales; f__Colwelliaceae; g__Colwellia; s__unidentified marine eubacterium	OTU_3615
k__Bacteria; p__Planctomycetota; c__Planctomycetes; o__Planctomycetales; f__uncultured; g__uncultured planctomycete	OTU_507
k__Bacteria; p__Proteobacteria; c__Gammaproteobacteria; o__Oceanospirillales; f__Oleiphilaceae; g__Oleiphilus; s__uncultured bacterium	OTU_1603
k__Bacteria; p__Proteobacteria; c__Alphaproteobacteria; o__Rhizobiales; f__Rhizobiales Incertae Sedis; g__Anderseniella; s__uncultured Alphaproteobacteria bacterium	OTU_937
k__Bacteria; p__Actinobacteriota; c__Acidimicrobiia; o__Actinomarinales; f__uncultured; g__uncultured bacterium	OTU_878
k__Bacteria; p__Proteobacteria; c__Gammaproteobacteria; o__Alteromonadales; f__Pseudoalteromonadaceae; g__Pseudoalteromonas; s__Pseudoalteromonas sp. JL1130	OTU_489
k__Bacteria; p__Bacteroidota; c__Bacteroidia; o__Cytophagales; f__Cyclobacteriaceae; g__Ekhidna; s__uncultured Flammeovirgaceae bacterium	OTU_466
k__Bacteria; p__Bacteroidota; c__Bacteroidia; o__Flavobacteriales; f__Crocinitomicaceae; g__Crocinitomix; s__uncultured bacterium	OTU_2891
k__Bacteria; p__Proteobacteria; c__Gammaproteobacteria; o__Chromatiales; f__Chromatiaceae; g__Candidatus Thiobios; s__uncultured organism	OTU_826
k__Bacteria; p__Proteobacteria; c__Alphaproteobacteria; o__Kiloniellales; f__Kiloniellaceae; g__uncultured; s__uncultured Alphaproteobacteria bacterium	OTU_577
k__Bacteria; p__Proteobacteria; c__Gammaproteobacteria; o__Oceanospirillales; f__Oleiphilaceae; g__Oleiphilus; s__uncultured bacterium	OTU_2256
k__Bacteria; p__Dadabacteria; c__Dadabacteriia; o__Dadabacteriales; f__uncultured bacterium	OTU_607
k__Bacteria; p__Proteobacteria; c__Alphaproteobacteria; o__Rhizobiales; f__Rhizobiaceae; g__Mesorhizobium; s__Mesorhizobium sp. 55(2013)	OTU_2399
k__Bacteria; p__Proteobacteria; c__Gammaproteobacteria; o__Thiotrichales; f__Thiotrichaceae; g__Cocleimonas; s__uncultured bacterium	OTU_71
k__Bacteria; p__Desulfobacterota; c__Desulfuromonadia; o__PB19; f__uncultured bacterium	OTU_1576
k__Bacteria; p__Proteobacteria; c__Alphaproteobacteria; o__Caulobacterales; f__Hyphomonadaceae; g__Hirschia; s__uncultured bacterium	OTU_289
k__Bacteria; p__Proteobacteria; c__Alphaproteobacteria; o__Rhodobacterales; f__Rhodobacteraceae; g__uncultured; s__uncultured Rhodobacteraceae bacterium	OTU_993
k__Bacteria; p__Proteobacteria; c__Alphaproteobacteria; o__Rhodobacterales; f__Rhodobacteraceae; g__uncultured; s__uncultured bacterium	OTU_738
k__Bacteria; p__Proteobacteria; c__Gammaproteobacteria; o__Oceanospirillales; f__Pseudohongiellaceae; g__Pseudohongiella; s__uncultured sediment bacterium	OTU_6269
k__Bacteria; p__Proteobacteria; c__Gammaproteobacteria; o__Cellvibrionales; f__Cellvibrionaceae; g__uncultured; s__marine metagenome	OTU_2491
k__Bacteria; p__Proteobacteria; c__Alphaproteobacteria; o__Rhodobacterales; f__Rhodobacteraceae; g__Palleronia-Pseudomaribius; s__Palleronia soli	OTU_904
k__Bacteria; p__Bacteroidota; c__Bacteroidia; o__Flavobacteriales; f__Flavobacteriaceae; g__Maritimimonas; s__uncultured Bacteroidetes bacterium	OTU_146
k__Bacteria; p__Proteobacteria; c__Gammaproteobacteria; o__Oceanospirillales; f__Nitrincolaceae; g__Neptunomonas; s__Neptunomonas concharum	OTU_700
k__Bacteria; p__Proteobacteria; c__Gammaproteobacteria; o__Granulosicoccales; f__Granulosicoccaceae; g__Granulosicoccus; s__uncultured bacterium	OTU_1326
k__Bacteria; p__Proteobacteria; c__Gammaproteobacteria; o__Oceanospirillales; f__Nitrincolaceae; g__Marinobacterium; s__uncultured bacterium	OTU_4176
k__Bacteria; p__Proteobacteria; c__Gammaproteobacteria; o__Alteromonadales; f__Pseudoalteromonadaceae; g__Pseudoalteromonas; s__Pseudoalteromonas sp. '520P1 No. 423'	OTU_6381
k__Bacteria; p__Proteobacteria; c__Alphaproteobacteria; o__Rhizobiales; f__Stappiaceae; g__Labrenzia; s__Labrenzia marina	OTU_977
k__Bacteria; p__Cyanobacteria; c__Cyanobacteriia; o__Phormidesmiales; f__Phormidesmiaceae; g__Phormidesmis ANT.LACV5.1; s__uncultured cyanobacterium	OTU_4442
k__Bacteria; p__Bacteroidota; c__Bacteroidia; o__Flavobacteriales; f__Crocinitomicaceae; g__Crocinitomix; s__uncultured bacterium	OTU_1554
k__Bacteria; p__Proteobacteria; c__Alphaproteobacteria; o__uncultured; f__uncultured bacterium	OTU_2673
k__Bacteria; p__Proteobacteria; c__Gammaproteobacteria; o__Oceanospirillales; f__Saccharospirillaceae; g__Oceaniserpentilla; s__uncultured bacterium	OTU_263
k__Bacteria; p__Proteobacteria; c__Gammaproteobacteria; o__Alteromonadales; f__Alteromonadaceae; g__Paraglaciecola; s__Paraglaciecola mesophila KMM 241	OTU_718
k__Bacteria; p__Planctomycetota; c__Planctomycetes; o__Pirellulales; f__Pirellulaceae; g__Rhodopirellula; s__Pirellula sp.	OTU_3505
k__Bacteria; p__Proteobacteria; c__Gammaproteobacteria; o__Gammaproteobacteria Incertae Sedis; f__Unknown Family; g__uncultured; s__uncultured bacterium	OTU_1262
k__Bacteria; p__Proteobacteria; c__Gammaproteobacteria; o__Oceanospirillales; f__Pseudohongiellaceae; g__Pseudohongiella; s__uncultured gamma proteobacterium	OTU_4309
k__Bacteria; p__Proteobacteria; c__Gammaproteobacteria; o__Cellvibrionales; f__Cellvibrionaceae; g__Aestuariicella; s__Pseudomaricurvus alcaniphilus	OTU_4038
k__Bacteria; p__Bacteroidota; c__Bacteroidia; o__Flavobacteriales; f__NS9 marine group; g__uncultured bacterium	OTU_903
k__Bacteria; p__Proteobacteria; c__Gammaproteobacteria; o__Oceanospirillales; f__Alcanivoracaceae; g__Alcanivorax; s__uncultured bacterium	OTU_815
k__Bacteria; p__Acidobacteriota; c__Thermoanaerobaculia; o__Thermoanaerobaculales; f__Thermoanaerobaculaceae; g__Subgroup 10; s__uncultured Acidobacteria bacterium	OTU_1614
k__Bacteria; p__Bacteroidota; c__Bacteroidia; o__Cytophagales; f__Microscillaceae; g__Microscilla; s__uncultured Microscilla sp.	OTU_832
k__Bacteria; p__Proteobacteria; c__Alphaproteobacteria; o__Rhodobacterales; f__Rhodobacteraceae; g__Actibacterium; s__uncultured Alphaproteobacteria bacterium	OTU_3278
k__Bacteria; p__Cyanobacteria; c__Cyanobacteriia; o__Phormidesmiales; f__Phormidesmiaceae; g__Phormidesmis ANT.LACV5.1; s__Leptolyngbya ectocarpi SABC012402	OTU_760
k__Bacteria; p__Patescibacteria; c__Gracilibacteria; o__Candidatus Peregrinibacteria; f__uncultured bacterium	OTU_3281
